# Supplementary material for: Natural Wolbachia infections are common in the major malaria vectors in Central Africa
Source: Evol Appl. 2019 Jun 11;12(8):1583–94. doi: 10.1111/eva.12804 (PMC6708434; doi:10.1111/eva.12804)
Supplement: Supplementary file 2 [file EVA-12-1583-s002.xlsx]

## Sheet: Table S1
ID_mos	Sites_Gabon	Latitud	Longitud	Collection Year	Habitat	Species	COII	COII_Hap	Wolbachia presence (16S)	Supergroup 16S	16S_Hap	coxA	coxA_Hap	fbpA	fbpA_Hap	ftsZ	ftsZ_Hap	DNA-control (COII)
12	Lope	-0.20133	11.6008	2012	Mosaic savana / forest	An_brunnipes	MK755596	Hap_1	Neg									Positive
191	Lope	-0.20133	11.6008	2012	Mosaic savana / forest	An_carnevalei			Neg									Positive
192	Lope	-0.20133	11.6008	2012	Mosaic savana / forest	An_carnevalei			Neg									Positive
193	Lope	-0.20133	11.6008	2012	Mosaic savana / forest	An_carnevalei			Neg									Positive
194	Lope	-0.20133	11.6008	2012	Mosaic savana / forest	An_carnevalei			Neg									Positive
195	Lope	-0.20133	11.6008	2012	Mosaic savana / forest	An_carnevalei			Neg									Positive
196	Lope	-0.20133	11.6008	2012	Mosaic savana / forest	An_carnevalei			Neg									Positive
197	Lope	-0.20133	11.6008	2012	Mosaic savana / forest	An_carnevalei			Neg									Positive
198	Lope	-0.20133	11.6008	2012	Mosaic savana / forest	An_carnevalei			Neg									Positive
199	Lope	-0.20133	11.6008	2012	Mosaic savana / forest	An_carnevalei			Neg									Positive
221	Lope	-0.20133	11.6008	2012	Mosaic savana / forest	An_carnevalei			Neg									Positive
222	Lope	-0.20133	11.6008	2012	Mosaic savana / forest	An_carnevalei			Neg									Positive
LOP223	Lope	-0.20133	11.6008	2012	Mosaic savana / forest	An_carnevalei	MK755598	Hap_1	MK755768	A	Hap_4	Neg	Neg	MK755460	Hap_6	Neg	Neg	Positive
224	Lope	-0.20133	11.6008	2012	Mosaic savana / forest	An_carnevalei			Neg									Positive
225	Lope	-0.20133	11.6008	2012	Mosaic savana / forest	An_carnevalei			Neg									Positive
226	Lope	-0.20133	11.6008	2012	Mosaic savana / forest	An_carnevalei			Neg									Positive
231	Lope	-0.20133	11.6008	2012	Mosaic savana / forest	An_carnevalei			Neg									Positive
232	Lope	-0.20133	11.6008	2012	Mosaic savana / forest	An_carnevalei			Neg									Positive
233	Lope	-0.20133	11.6008	2012	Mosaic savana / forest	An_carnevalei			Neg									Positive
234	Lope	-0.20133	11.6008	2012	Mosaic savana / forest	An_carnevalei			Neg									Positive
235	Lope	-0.20133	11.6008	2012	Mosaic savana / forest	An_carnevalei			Neg									Positive
1	Lope	-0.20133	11.6008	2014	Mosaic savana / forest	An_carnevalei			Neg									Positive
M0039	Mikongo	-0.32855	11.655	2012	Rainforest	An_carnevalei	MK755599	Hap_1	MK755769	B	Hap_5	Neg	Neg	MK755461	Hap_10	Neg	Neg	Positive
M0059	Mikongo	-0.32855	11.655	2013	Rainforest	An_carnevalei			Neg									Positive
M0060	Mikongo	-0.32855	11.655	2013	Rainforest	An_carnevalei			Neg									Positive
M0063	Mikongo	-0.32855	11.655	2013	Rainforest	An_carnevalei	MK755600	Hap_1	Neg									Positive
M0064	Mikongo	-0.32855	11.655	2013	Rainforest	An_carnevalei	MK755597	Hap_2	Neg									Positive
M0081	Mikongo	-0.32855	11.655	2013	Rainforest	An_carnevalei			Neg									Positive
M0102	Mikongo	-0.32855	11.655	2013	Rainforest	An_carnevalei			Neg									Positive
M0138	Mikongo	-0.32855	11.655	2013	Rainforest	An_carnevalei			Neg									Positive
M0167	Mikongo	-0.32855	11.655	2013	Rainforest	An_cinctus	KJ700850	Hap_1	Neg									Positive
M0211	Mikongo	-0.32855	11.655	2013	Rainforest	An_cinctus			Neg									Positive
553	Lope	-0.20133	11.6008	2016	Mosaic savana / forest	An_coluzzii	MK755605	Hap_1	MK755771	B	Hap_1	Neg	Neg	Neg	Neg	Neg	Neg	Positive
1	Libreville	0.40102	9.43792	2015	Urban coastal	An_coluzzii			Neg									Positive
2	Libreville	0.40102	9.43792	2015	Urban coastal	An_coluzzii			Neg									Positive
3	Libreville	0.40102	9.43792	2015	Urban coastal	An_coluzzii			Neg									Positive
4	Libreville	0.40102	9.43792	2015	Urban coastal	An_coluzzii			Neg									Positive
5	Libreville	0.40102	9.43792	2015	Urban coastal	An_coluzzii			Neg									Positive
6	Libreville	0.40102	9.43792	2015	Urban coastal	An_coluzzii			Neg									Positive
7	Libreville	0.40102	9.43792	2015	Urban coastal	An_coluzzii			Neg									Positive
8	Libreville	0.40102	9.43792	2015	Urban coastal	An_coluzzii			Neg									Positive
9	Libreville	0.40102	9.43792	2015	Urban coastal	An_coluzzii			Neg									Positive
10	Libreville	0.40102	9.43792	2015	Urban coastal	An_coluzzii			Neg									Positive
69	Lope	-0.20133	11.6008	2016	Mosaic savana / forest	An_coluzzii			Neg									Positive
79	Lope	-0.20133	11.6008	2016	Mosaic savana / forest	An_coluzzii			Neg									Positive
101	Cocobeach	0.9935	9.58686	2015	Coastal forest	An_coluzzii			Neg									Positive
102	Cocobeach	0.9935	9.58686	2015	Coastal forest	An_coluzzii			Neg									Positive
103	Cocobeach	0.9935	9.58686	2015	Coastal forest	An_coluzzii			Neg									Positive
104	Cocobeach	0.9935	9.58686	2015	Coastal forest	An_coluzzii			Neg									Positive
105	Cocobeach	0.9935	9.58686	2015	Coastal forest	An_coluzzii			Neg									Positive
106	Cocobeach	0.9935	9.58686	2015	Coastal forest	An_coluzzii			Neg									Positive
107	Cocobeach	0.9935	9.58686	2015	Coastal forest	An_coluzzii			Neg									Positive
108	Cocobeach	0.9935	9.58686	2015	Coastal forest	An_coluzzii			Neg									Positive
109	Cocobeach	0.9935	9.58686	2015	Coastal forest	An_coluzzii			Neg									Positive
110	Cocobeach	0.9935	9.58686	2015	Coastal forest	An_coluzzii			Neg									Positive
LOP115	Lope	-0.20133	11.6008	2016	Mosaic savana / forest	An_coluzzii	MK755604	Hap_1	Neg									Positive
LOP118	Lope	-0.20133	11.6008	2016	Mosaic savana / forest	An_coluzzii	MK755603	Hap_4	Neg									Positive
157	Lope	-0.20133	11.6008	2016	Mosaic savana / forest	An_coluzzii			Neg									Positive
415	Lope	-0.20133	11.6008	2016	Mosaic savana / forest	An_coluzzii			Neg									Positive
513	Lope	-0.20133	11.6008	2016	Mosaic savana / forest	An_coluzzii			Neg									Positive
554	Lope	-0.20133	11.6008	2016	Mosaic savana / forest	An_coluzzii			Neg									Positive
558	Lope	-0.20133	11.6008	2016	Mosaic savana / forest	An_coluzzii			Neg									Positive
6	Bakoumba	-1.76257	12.9577	2017	Mosaic savana / forest	An_coluzzii			Neg									Positive
9	Bakoumba	-1.76257	12.9577	2017	Mosaic savana / forest	An_coluzzii			Neg									Positive
4	Lope	-0.20133	11.6008	2016	Mosaic savana / forest	An_coluzzii			Neg									Positive
5	Lope	-0.20133	11.6008	2016	Mosaic savana / forest	An_coluzzii			Neg									Positive
10	Lope	-0.20133	11.6008	2016	Mosaic savana / forest	An_coluzzii			Neg									Positive
11	Lope	-0.20133	11.6008	2016	Mosaic savana / forest	An_coluzzii			Neg									Positive
12	Lope	-0.20133	11.6008	2016	Mosaic savana / forest	An_coluzzii			Neg									Positive
LOP13	Lope	-0.20133	11.6008	2016	Mosaic savana / forest	An_coluzzii	MK755601	Hap_2	Neg									Positive
15	Lope	-0.20133	11.6008	2016	Mosaic savana / forest	An_coluzzii			Neg									Positive
16	Lope	-0.20133	11.6008	2016	Mosaic savana / forest	An_coluzzii			Neg									Positive
18	Lope	-0.20133	11.6008	2016	Mosaic savana / forest	An_coluzzii			Neg									Positive
LOP21	Lope	-0.20133	11.6008	2016	Mosaic savana / forest	An_coluzzii	MK755602	Hap_3	MK755770	A	Hap_8	MK755507	Hap_5	Neg	Neg	MK755557	Hap_4	Positive
24	Lope	-0.20133	11.6008	2016	Mosaic savana / forest	An_coluzzii			Neg									Positive
25	Lope	-0.20133	11.6008	2016	Mosaic savana / forest	An_coluzzii			Neg									Positive
LOP26	Lope	-0.20133	11.6008	2016	Mosaic savana / forest	An_coluzzii	MK755606	Hap_1	Neg									Positive
27	Lope	-0.20133	11.6008	2016	Mosaic savana / forest	An_coluzzii			Neg									Positive
28	Lope	-0.20133	11.6008	2016	Mosaic savana / forest	An_coluzzii			Neg									Positive
30	Lope	-0.20133	11.6008	2016	Mosaic savana / forest	An_coluzzii			Neg									Positive
31	Lope	-0.20133	11.6008	2016	Mosaic savana / forest	An_coluzzii			Neg									Positive
32	Lope	-0.20133	11.6008	2016	Mosaic savana / forest	An_coluzzii			Neg									Positive
33	Lope	-0.20133	11.6008	2016	Mosaic savana / forest	An_coluzzii			Neg									Positive
36	Lope	-0.20133	11.6008	2016	Mosaic savana / forest	An_coluzzii			Neg									Positive
37	Lope	-0.20133	11.6008	2016	Mosaic savana / forest	An_coluzzii			Neg									Positive
39	Lope	-0.20133	11.6008	2016	Mosaic savana / forest	An_coluzzii			Neg									Positive
40	Lope	-0.20133	11.6008	2016	Mosaic savana / forest	An_coluzzii			Neg									Positive
41	Lope	-0.20133	11.6008	2016	Mosaic savana / forest	An_coluzzii			Neg									Positive
2.19	Bakoumba	-1.76257	12.9577	2015	Mosaic savana / forest	An_coluzzii			Neg									Positive
8.4	Bakoumba	-1.76257	12.9577	2015	Mosaic savana / forest	An_coluzzii			Neg									Positive
10	Lope	-0.20133	11.6008	2016	Mosaic savana / forest	An_coustani			Neg									Positive
29	Lope	-0.20133	11.6008	2016	Mosaic savana / forest	An_coustani			Neg									Positive
163	Lope	-0.20133	11.6008	2016	Mosaic savana / forest	An_coustani			Neg									Positive
198	Franceville	-1.61618	13.5802	2015	Savanna	An_coustani			Neg									Positive
247	Franceville	-1.61618	13.5802	2015	Savanna	An_coustani			Neg									Positive
261	Franceville	-1.61618	13.5802	2015	Savanna	An_coustani			Neg									Positive
262	Franceville	-1.61618	13.5802	2015	Savanna	An_coustani			Neg									Positive
316	Franceville	-1.61618	13.5802	2015	Savanna	An_coustani			Neg									Positive
318	Franceville	-1.61618	13.5802	2015	Savanna	An_coustani			Neg									Positive
331	Franceville	-1.61618	13.5802	2015	Savanna	An_coustani			Neg									Positive
BNG334	Franceville	-1.61618	13.5802	2015	Savanna	An_coustani	MK755611	Hap_2	Neg									Positive
344	Franceville	-1.61618	13.5802	2015	Savanna	An_coustani			Neg									Positive
351	Franceville	-1.61618	13.5802	2015	Savanna	An_coustani			Neg									Positive
361	Lope	-0.20133	11.6008	2016	Mosaic savana / forest	An_coustani			Neg									Positive
397	Lope	-0.20133	11.6008	2016	Mosaic savana / forest	An_coustani			Neg									Positive
407	Lope	-0.20133	11.6008	2016	Mosaic savana / forest	An_coustani			Neg									Positive
445	Lope	-0.20133	11.6008	2016	Mosaic savana / forest	An_coustani			Neg									Positive
467	Lope	-0.20133	11.6008	2016	Mosaic savana / forest	An_coustani			Neg									Positive
670	Franceville	-1.61618	13.5802	2015	Savanna	An_coustani			Neg									Positive
724	Lope	-0.20133	11.6008	2016	Mosaic savana / forest	An_coustani			Neg									Positive
BNG784	Franceville	-1.61618	13.5802	2015	Savanna	An_coustani	MK755609	Hap_1	Neg									Positive
B1322	Bakoumba	-1.76257	12.9577	2013	Mosaic savana / forest	An_coustani			Neg									Positive
B1323	Bakoumba	-1.76257	12.9577	2013	Mosaic savana / forest	An_coustani			Neg									Positive
B1324	Bakoumba	-1.76257	12.9577	2013	Mosaic savana / forest	An_coustani			Neg									Positive
B1333	Bakoumba	-1.76257	12.9577	2013	Mosaic savana / forest	An_coustani			Neg									Positive
B1334	Bakoumba	-1.76257	12.9577	2013	Mosaic savana / forest	An_coustani			Neg									Positive
B1362	Bakoumba	-1.76257	12.9577	2013	Mosaic savana / forest	An_coustani			Neg									Positive
B1379	Bakoumba	-1.76257	12.9577	2013	Mosaic savana / forest	An_coustani			Neg									Positive
B1439	Bakoumba	-1.76257	12.9577	2013	Mosaic savana / forest	An_coustani			Neg									Positive
B2037	Bakoumba	-1.76257	12.9577	2013	Mosaic savana / forest	An_coustani			Neg									Positive
BNG4467	Franceville	-1.61618	13.5802	2015	Savanna	An_coustani	MK755608	Hap_4	MK755773	B	Hap_9	MK755508	Hap_4	MK755462	Hap_8	MK755558	Hap_5	Positive
BNG53	Franceville	-1.61618	13.5802	2017	Savanna	An_coustani	MK755612	Hap_2	Neg									Positive
BNG58	Franceville	-1.61618	13.5802	2017	Savanna	An_coustani	MK755610	Hap_1	Neg									Positive
BNG78	Franceville	-1.61618	13.5802	2017	Savanna	An_coustani	MK755607	Hap_3	MK755772	B	Hap_6		Neg		Neg		Neg	Positive
Lp43	Franceville	-1.61618	13.5802	2017	Savanna	An_coustani			Neg									Positive
BNG5	Franceville	-1.61618	13.5802	2015	Savanna	An_funestus	MK755614	Hap_1	MK755774	A	Hap_4	MK755509	Hap_4	Neg	Neg	Neg	Neg	Positive
BNG6	Franceville	-1.61618	13.5802	2015	Savanna	An_funestus	MK755615	Hap_1	MK755775	B	Hap_3	Neg	Neg	Neg	Neg	MK755559	Hap_6	Positive
1	Franceville	-1.61618	13.5802	2015	Savanna	An_funestus			Neg									Positive
7	Lope	-0.20133	11.6008	2016	Mosaic savana / forest	An_funestus			Neg									Positive
2	Franceville	-1.61618	13.5802	2015	Savanna	An_funestus			Neg									Positive
3	Franceville	-1.61618	13.5802	2015	Savanna	An_funestus			Neg									Positive
BNG4	Franceville	-1.61618	13.5802	2015	Savanna	An_funestus	MK755613	Hap_2	Neg									Positive
7	Franceville	-1.61618	13.5802	2015	Savanna	An_funestus			Neg									Positive
8	Franceville	-1.61618	13.5802	2015	Savanna	An_funestus			Neg									Positive
8	Lope	-0.20133	11.6008	2016	Mosaic savana / forest	An_funestus			Neg									Positive
9	Franceville	-1.61618	13.5802	2015	Savanna	An_funestus			Neg									Positive
10	Franceville	-1.61618	13.5802	2015	Savanna	An_funestus			Neg									Positive
15	Lope	-0.20133	11.6008	2016	Mosaic savana / forest	An_funestus			Neg									Positive
18	Lope	-0.20133	11.6008	2016	Mosaic savana / forest	An_funestus			Neg									Positive
83	Moukalaba_Doudou	-0.32855	11.655	2015	Mosaic savana / forest	An_funestus			Neg									Positive
90	Moukalaba_Doudou	-0.32855	11.655	2015	Mosaic savana / forest	An_funestus			Neg									Positive
93	Moukalaba_Doudou	-0.32855	11.655	2015	Mosaic savana / forest	An_funestus			Neg									Positive
94	Moukalaba_Doudou	-0.32855	11.655	2015	Mosaic savana / forest	An_funestus			Neg									Positive
106	Moukalaba_Doudou	-0.32855	11.655	2015	Mosaic savana / forest	An_funestus			Neg									Positive
107	Moukalaba_Doudou	-0.32855	11.655	2015	Mosaic savana / forest	An_funestus			Neg									Positive
113	Moukalaba_Doudou	-0.32855	11.655	2015	Mosaic savana / forest	An_funestus			Neg									Positive
114	Moukalaba_Doudou	-0.32855	11.655	2015	Mosaic savana / forest	An_funestus			Neg									Positive
116	Moukalaba_Doudou	-0.32855	11.655	2015	Mosaic savana / forest	An_funestus			Neg									Positive
212	Franceville	-1.61618	13.5802	2015	Savanna	An_funestus			Neg									Positive
213	Franceville	-1.61618	13.5802	2015	Savanna	An_funestus	MK755616	Hap_1	Neg									Positive
215	Franceville	-1.61618	13.5802	2015	Savanna	An_funestus	MK755617	Hap_1	Neg									Positive
217	Franceville	-1.61618	13.5802	2015	Savanna	An_funestus			Neg									Positive
218	Franceville	-1.61618	13.5802	2015	Savanna	An_funestus			Neg									Positive
219	Franceville	-1.61618	13.5802	2015	Savanna	An_funestus			Neg									Positive
220	Franceville	-1.61618	13.5802	2015	Savanna	An_funestus			Neg									Positive
221	Franceville	-1.61618	13.5802	2015	Savanna	An_funestus			Neg									Positive
222	Franceville	-1.61618	13.5802	2015	Savanna	An_funestus			Neg									Positive
225	Franceville	-1.61618	13.5802	2015	Savanna	An_funestus			Neg									Positive
226	Franceville	-1.61618	13.5802	2015	Savanna	An_funestus			Neg									Positive
227	Franceville	-1.61618	13.5802	2015	Savanna	An_funestus			Neg									Positive
228	Franceville	-1.61618	13.5802	2015	Savanna	An_funestus			Neg									Positive
229	Franceville	-1.61618	13.5802	2015	Savanna	An_funestus			Neg									Positive
B0036	Bakoumba	-1.76257	12.9577	2012	Mosaic savana / forest	An_gabonensis			Neg									Positive
B0037	Bakoumba	-1.76257	12.9577	2012	Mosaic savana / forest	An_gabonensis			Neg									Positive
B0038	Bakoumba	-1.76257	12.9577	2012	Mosaic savana / forest	An_gabonensis			Neg									Positive
B0140	Bakoumba	-1.76257	12.9577	2012	Mosaic savana / forest	An_gabonensis			Neg									Positive
B0141	Bakoumba	-1.76257	12.9577	2012	Mosaic savana / forest	An_gabonensis			Neg									Positive
B0143	Bakoumba	-1.76257	12.9577	2012	Mosaic savana / forest	An_gabonensis			Neg									Positive
B0144	Bakoumba	-1.76257	12.9577	2012	Mosaic savana / forest	An_gabonensis			Neg									Positive
B0157	Bakoumba	-1.76257	12.9577	2012	Mosaic savana / forest	An_gabonensis			Neg									Positive
B0158	Bakoumba	-1.76257	12.9577	2012	Mosaic savana / forest	An_gabonensis			Neg									Positive
B0200	Bakoumba	-1.76257	12.9577	2012	Mosaic savana / forest	An_gabonensis			Neg									Positive
B0201	Bakoumba	-1.76257	12.9577	2012	Mosaic savana / forest	An_gabonensis			Neg									Positive
B0202	Bakoumba	-1.76257	12.9577	2012	Mosaic savana / forest	An_gabonensis			Neg									Positive
B0607	Bakoumba	-1.76257	12.9577	2012	Mosaic savana / forest	An_gabonensis			Neg									Positive
B0608	Bakoumba	-1.76257	12.9577	2012	Mosaic savana / forest	An_gabonensis			Neg									Positive
B0616	Bakoumba	-1.76257	12.9577	2012	Mosaic savana / forest	An_gabonensis			Neg									Positive
B1211	Bakoumba	-1.76257	12.9577	2013	Mosaic savana / forest	An_gabonensis			Neg									Positive
B1413	Bakoumba	-1.76257	12.9577	2013	Mosaic savana / forest	An_gabonensis			Neg									Positive
B1414	Bakoumba	-1.76257	12.9577	2013	Mosaic savana / forest	An_gabonensis			Neg									Positive
B1417	Bakoumba	-1.76257	12.9577	2013	Mosaic savana / forest	An_gabonensis			Neg									Positive
B1432	Bakoumba	-1.76257	12.9577	2013	Mosaic savana / forest	An_gabonensis			Neg									Positive
B1467	Bakoumba	-1.76257	12.9577	2013	Mosaic savana / forest	An_gabonensis			Neg									Positive
B1777	Bakoumba	-1.76257	12.9577	2013	Mosaic savana / forest	An_gabonensis	MK755620	Hap_1	Neg									Positive
B1835	Bakoumba	-1.76257	12.9577	2013	Mosaic savana / forest	An_gabonensis	MK755621	Hap_1	Neg									Positive
B1872	Bakoumba	-1.76257	12.9577	2013	Mosaic savana / forest	An_gabonensis	MK755618	Hap_2	Neg									Positive
B1873	Bakoumba	-1.76257	12.9577	2013	Mosaic savana / forest	An_gabonensis	MK755619	Hap_3	Neg									Positive
B1954	Bakoumba	-1.76257	12.9577	2013	Mosaic savana / forest	An_gabonensis			Neg									Positive
B1981	Bakoumba	-1.76257	12.9577	2013	Mosaic savana / forest	An_gabonensis			Neg									Positive
M0084	Mikongo	-0.32855	11.655	2013	Rainforest	An_gabonensis	MK755622	Hap_1	Neg									Positive
M0279	Mikongo	-0.32855	11.655	2013	Rainforest	An_gabonensis	MK755623	Hap_1	Neg									Positive
4.1	Bakoumba	-1.76257	12.9577	2015	Mosaic savana / forest	An_gambiae			Neg									Positive
9.1	Bakoumba	-1.76257	12.9577	2015	Mosaic savana / forest	An_gambiae			Neg									Positive
1	Moukalaba_Doudou	-0.32855	11.655	2015	Mosaic savana / forest	An_gambiae			Neg									Positive
2	Moukalaba_Doudou	-0.32855	11.655	2015	Mosaic savana / forest	An_gambiae			Neg									Positive
3	Moukalaba_Doudou	-0.32855	11.655	2015	Mosaic savana / forest	An_gambiae			Neg									Positive
4	Moukalaba_Doudou	-0.32855	11.655	2015	Mosaic savana / forest	An_gambiae			Neg									Positive
5	Moukalaba_Doudou	-0.32855	11.655	2015	Mosaic savana / forest	An_gambiae			Neg									Positive
6	Moukalaba_Doudou	-0.32855	11.655	2015	Mosaic savana / forest	An_gambiae			Neg									Positive
8	Moukalaba_Doudou	-0.32855	11.655	2015	Mosaic savana / forest	An_gambiae			Neg									Positive
10	Moukalaba_Doudou	-0.32855	11.655	2015	Mosaic savana / forest	An_gambiae			Neg									Positive
11	Moukalaba_Doudou	-0.32855	11.655	2015	Mosaic savana / forest	An_gambiae			Neg									Positive
12	Moukalaba_Doudou	-0.32855	11.655	2015	Mosaic savana / forest	An_gambiae			Neg									Positive
44	Lope	-0.20133	11.6008	2016	Mosaic savana / forest	An_gambiae			Neg									Positive
45	Lope	-0.20133	11.6008	2016	Mosaic savana / forest	An_gambiae			Neg									Positive
46	Lope	-0.20133	11.6008	2016	Mosaic savana / forest	An_gambiae			Neg									Positive
47	Lope	-0.20133	11.6008	2016	Mosaic savana / forest	An_gambiae			Neg									Positive
48	Lope	-0.20133	11.6008	2016	Mosaic savana / forest	An_gambiae			Neg									Positive
49	Lope	-0.20133	11.6008	2016	Mosaic savana / forest	An_gambiae			Neg									Positive
50	Lope	-0.20133	11.6008	2016	Mosaic savana / forest	An_gambiae			Neg									Positive
51	Lope	-0.20133	11.6008	2016	Mosaic savana / forest	An_gambiae			Neg									Positive
55	Lope	-0.20133	11.6008	2016	Mosaic savana / forest	An_gambiae			Neg									Positive
56	Lope	-0.20133	11.6008	2016	Mosaic savana / forest	An_gambiae			Neg									Positive
BKB3	Bakoumba	-1.76257	12.9577	2014	Mosaic savana / forest	An_gambiae	MK755630	Hap_2	MK755782	B	Hap_1	MK755510	Hap_3	Neg	Neg	Neg	Neg	Positive
MKB24	Moukalaba_Doudou	-0.32855	11.655	2015	Mosaic savana / forest	An_GAB-2	MK755704	Hap_3	MK755776	B	Hap_1	MK755533	Hap_1	MK755483	Hap_1	MK755577	Hap_1	Positive
MKB47	Moukalaba_Doudou	-0.32855	11.655	2015	Mosaic savana / forest	An_GAB-2	MK755666	Hap_2	MK755777	B	Hap_1	MK755534	Hap_1	MK755484	Hap_1	MK755578	Hap_1	Positive
MKB48	Moukalaba_Doudou	-0.32855	11.655	2015	Mosaic savana / forest	An_GAB-2	MK755705	Hap_3	MK755778	B	Hap_1	MK755535	Hap_1	MK755485	Hap_1	MK755579	Hap_1	Positive
BTK50	Plateau_Bateke	-2.11371	14.07	2016	Savanna	An_GAB-3	MK755703	Hap_1	MK755781	B	Hap_1	MK755541	Hap_9	MK755492	Hap_5	MK755576	Hap_9	Positive
8	Bakoumba	-1.76257	12.9577	2014	Mosaic savana / forest	An_gambiae			Neg			Neg		Neg		Neg		Positive
BKB-E1	Bakoumba	-1.76257	12.9577	2017	Mosaic savana / forest	An_gambiae	MK755628	Hap_4	Neg									Positive
BKB-E2	Bakoumba	-1.76257	12.9577	2017	Mosaic savana / forest	An_gambiae	MK755629	Hap_6	Neg									Positive
BKB-E3	Bakoumba	-1.76257	12.9577	2017	Mosaic savana / forest	An_gambiae	MK755624	Hap_1	Neg									Positive
4	Bakoumba	-1.76257	12.9577	2017	Mosaic savana / forest	An_gambiae			Neg									Positive
5	Bakoumba	-1.76257	12.9577	2017	Mosaic savana / forest	An_gambiae			Neg									Positive
7	Bakoumba	-1.76257	12.9577	2017	Mosaic savana / forest	An_gambiae			Neg									Positive
8	Bakoumba	-1.76257	12.9577	2017	Mosaic savana / forest	An_gambiae			Neg									Positive
10	Bakoumba	-1.76257	12.9577	2017	Mosaic savana / forest	An_gambiae			Neg									Positive
Lp43	Lope	-0.20133	11.6008	2017	Mosaic savana / forest	An_gambiae			Neg									Positive
2.7	Bakoumba	-1.76257	12.9577	2015	Mosaic savana / forest	An_gambiae			Neg									Positive
2.9	Bakoumba	-1.76257	12.9577	2015	Mosaic savana / forest	An_gambiae			Neg									Positive
3.2	Bakoumba	-1.76257	12.9577	2015	Mosaic savana / forest	An_gambiae			Neg									Positive
3.3	Bakoumba	-1.76257	12.9577	2015	Mosaic savana / forest	An_gambiae			Neg									Positive
4.2	Bakoumba	-1.76257	12.9577	2015	Mosaic savana / forest	An_gambiae			Neg									Positive
7.3	Bakoumba	-1.76257	12.9577	2015	Mosaic savana / forest	An_gambiae			Neg									Positive
8.1	Bakoumba	-1.76257	12.9577	2015	Mosaic savana / forest	An_gambiae			Neg									Positive
BKB1	Bakoumba	-1.76257	12.9577	2015	Mosaic savana / forest	An_hancocki	MK755657	Hap_1	Neg									Positive
BKB2	Bakoumba	-1.76257	12.9577	2015	Mosaic savana / forest	An_hancocki	MK755640	Hap_2	Neg									Positive
BKB6.1	Bakoumba	-1.76257	12.9577	2015	Mosaic savana / forest	An_hancocki	MK755637	Hap_3	Neg									Positive
BNG2213	Franceville	-1.61618	13.5802	2015	Savanna	An_hancocki	MK755639	Hap_5	MK755787	B	Hap_3	MK755515	Hap_6	Neg	Neg	MK755563	Hap_8	Positive
BKB7.2	Bakoumba	-1.76257	12.9577	2015	Mosaic savana / forest	An_hancocki	MK755656	Hap_1	Neg									Positive
3	Franceville	-1.61618	13.5802	2015	Savanna	An_hancocki			Neg									Positive
5	Franceville	-1.61618	13.5802	2015	Savanna	An_hancocki			Neg									Positive
7	Franceville	-1.61618	13.5802	2015	Savanna	An_hancocki			Neg									Positive
9	Franceville	-1.61618	13.5802	2015	Savanna	An_hancocki			Neg									Positive
11	Franceville	-1.61618	13.5802	2015	Savanna	An_hancocki			Neg									Positive
13	Franceville	-1.61618	13.5802	2015	Savanna	An_hancocki			Neg									Positive
16	Franceville	-1.61618	13.5802	2015	Savanna	An_hancocki			Neg									Positive
14	Franceville	-1.61618	13.5802	2015	Savanna	An_hancocki			Neg									Positive
18	Franceville	-1.61618	13.5802	2015	Savanna	An_hancocki			Neg									Positive
BNG378	Franceville	-1.61618	13.5802	2015	Savanna	An_hancocki	MK755655	Hap_1	Neg									Positive
BNG498	Franceville	-1.61618	13.5802	2015	Savanna	An_hancocki	MK755638	Hap_4	Neg									Positive
BNG615	Franceville	-1.61618	13.5802	2015	Savanna	An_hancocki	MK755654	Hap_1	Neg									Positive
1062	Franceville	-1.61618	13.5802	2015	Savanna	An_hancocki			Neg									Positive
1501	Franceville	-1.61618	13.5802	2015	Savanna	An_hancocki			Neg									Positive
1668	Franceville	-1.61618	13.5802	2015	Savanna	An_hancocki			Neg									Positive
BNG1800	Franceville	-1.61618	13.5802	2015	Savanna	An_hancocki	MK755653	Hap_1	Neg									Positive
2623	Franceville	-1.61618	13.5802	2015	Savanna	An_hancocki			Neg									Positive
2974	Franceville	-1.61618	13.5802	2015	Savanna	An_hancocki			Neg									Positive
4135	Franceville	-1.61618	13.5802	2015	Savanna	An_hancocki			Neg									Positive
4164	Franceville	-1.61618	13.5802	2015	Savanna	An_hancocki			Neg									Positive
4813	Franceville	-1.61618	13.5802	2015	Savanna	An_hancocki			Neg									Positive
BNG1061	Franceville	-1.61618	13.5802	2015	Savanna	An_hancocki	MK755641	Hap_2	Neg									Positive
BNG1974	Franceville	-1.61618	13.5802	2015	Savanna	An_hancocki	MK755652	Hap_1	Neg									Positive
BNG1207	Franceville	-1.61618	13.5802	2015	Savanna	An_hancocki	MK755651	Hap_1	Neg									Positive
BNG2086	Franceville	-1.61618	13.5802	2015	Savanna	An_hancocki	MK755650	Hap_1	Neg									Positive
BNG2106	Franceville	-1.61618	13.5802	2015	Savanna	An_hancocki	MK755649	Hap_1	Neg									Positive
BNG2875	Franceville	-1.61618	13.5802	2015	Savanna	An_hancocki	MK755648	Hap_1	Neg									Positive
BNG2957	Franceville	-1.61618	13.5802	2015	Savanna	An_hancocki	MK755647	Hap_1	Neg									Positive
BNG3457	Franceville	-1.61618	13.5802	2015	Savanna	An_hancocki	MK755646	Hap_1	Neg									Positive
BNG4076	Franceville	-1.61618	13.5802	2015	Savanna	An_hancocki	MK755645	Hap_1	Neg									Positive
MBV21	Franceville	-1.61618	13.5802	2015	Savanna	An_hancocki	MK755644	Hap_1	Neg									Positive
MBV22	Franceville	-1.61618	13.5802	2015	Savanna	An_hancocki	MK755643	Hap_1	Neg									Positive
26	Franceville	-1.61618	13.5802	2015	Savanna	An_hancocki			Neg									Positive
27	Franceville	-1.61618	13.5802	2015	Savanna	An_hancocki			Neg									Positive
MBV30	Franceville	-1.61618	13.5802	2015	Savanna	An_hancocki	MK755642	Hap_1	Neg									Positive
33	Franceville	-1.61618	13.5802	2015	Savanna	An_hancocki			Neg									Positive
M0228	Mikongo	-0.32855	11.655	2013	Rainforest	An_implexus	MK755659	Hap_1	MK755788	B	Hap_3	MK755516	Hap_4	Neg	Neg	Neg	Neg	Positive
B1318	Bakoumba	-1.76257	12.9577	2013	Mosaic savana / forest	An_implexus			Neg									Positive
B1353	Bakoumba	-1.76257	12.9577	2013	Mosaic savana / forest	An_implexus			Neg									Positive
B1449	Bakoumba	-1.76257	12.9577	2013	Mosaic savana / forest	An_implexus			Neg									Positive
M0001	Mikongo	-0.32855	11.655	2012	Rainforest	An_implexus			Neg									Positive
M0030	Mikongo	-0.32855	11.655	2012	Rainforest	An_implexus			Neg									Positive
M0048	Mikongo	-0.32855	11.655	2012	Rainforest	An_implexus	MK755660	Hap_1	Neg									Positive
M0061	Mikongo	-0.32855	11.655	2013	Rainforest	An_implexus	MK755661	Hap_1	Neg									Positive
M0068	Mikongo	-0.32855	11.655	2013	Rainforest	An_implexus	MK755658	Hap_2	Neg									Positive
M0076	Mikongo	-0.32855	11.655	2013	Rainforest	An_implexus			Neg									Positive
M0088	Mikongo	-0.32855	11.655	2013	Rainforest	An_implexus			Neg									Positive
M0110	Mikongo	-0.32855	11.655	2013	Rainforest	An_implexus			Neg									Positive
M0141	Mikongo	-0.32855	11.655	2013	Rainforest	An_implexus			Neg									Positive
M0143	Mikongo	-0.32855	11.655	2013	Rainforest	An_implexus			Neg									Positive
M0190	Mikongo	-0.32855	11.655	2013	Rainforest	An_implexus			Neg									Positive
M0206	Mikongo	-0.32855	11.655	2013	Rainforest	An_implexus			Neg									Positive
M0222	Mikongo	-0.32855	11.655	2013	Rainforest	An_implexus			Neg									Positive
M0223	Mikongo	-0.32855	11.655	2013	Rainforest	An_implexus			Neg									Positive
M0224	Mikongo	-0.32855	11.655	2013	Rainforest	An_implexus			Neg									Positive
M0227	Mikongo	-0.32855	11.655	2013	Rainforest	An_implexus			Neg									Positive
M0229	Mikongo	-0.32855	11.655	2013	Rainforest	An_implexus			Neg									Positive
M0232	Mikongo	-0.32855	11.655	2013	Rainforest	An_implexus			Neg									Positive
M0242	Mikongo	-0.32855	11.655	2013	Rainforest	An_implexus			Neg									Positive
M0267	Mikongo	-0.32855	11.655	2013	Rainforest	An_implexus			Neg									Positive
M0268	Mikongo	-0.32855	11.655	2013	Rainforest	An_implexus			Neg									Positive
M0298	Mikongo	-0.32855	11.655	2013	Rainforest	An_implexus	MK755662	Hap_1	Neg									Positive
BKB4	Bakoumba	-1.76257	12.9577	2014	Mosaic savana / forest	An_gambiae	MK755626	Hap_3	MK755783	B	Hap_1	MK755511	Hap_3	MK755463	Hap_1	MK755560	Hap_1	Positive
B0588	Bakoumba	-1.76257	12.9577	2013	Mosaic savana / forest	An_jebudensis	MK755663	Hap_1	Neg									Positive
B1262	Bakoumba	-1.76257	12.9577	2013	Mosaic savana / forest	An_m_moucheti	MK755675	Hap_1	Neg									Positive
B1177	Bakoumba	-1.76257	12.9577	2013	Mosaic savana / forest	An_m_moucheti	MK755676	Hap_1	Neg									Positive
B1263	Bakoumba	-1.76257	12.9577	2013	Mosaic savana / forest	An_m_moucheti	MK755677	Hap_1	Neg									Positive
B1270	Bakoumba	-1.76257	12.9577	2013	Mosaic savana / forest	An_m_moucheti	MK755678	Hap_1	Neg									Positive
B1271	Bakoumba	-1.76257	12.9577	2013	Mosaic savana / forest	An_m_moucheti	MK755679	Hap_1	Neg									Positive
B1272	Bakoumba	-1.76257	12.9577	2013	Mosaic savana / forest	An_m_moucheti	MK755680	Hap_1	Neg									Positive
B1273	Bakoumba	-1.76257	12.9577	2013	Mosaic savana / forest	An_m_moucheti	MK755681	Hap_1	Neg									Positive
B1274	Bakoumba	-1.76257	12.9577	2013	Mosaic savana / forest	An_m_moucheti	MK755682	Hap_1	Neg									Positive
B1278	Bakoumba	-1.76257	12.9577	2013	Mosaic savana / forest	An_m_moucheti	MK755672	Hap_2	Neg									Positive
B1279	Bakoumba	-1.76257	12.9577	2013	Mosaic savana / forest	An_m_moucheti			Neg									Positive
B1280	Bakoumba	-1.76257	12.9577	2013	Mosaic savana / forest	An_m_moucheti			MK755793	B	Not_Seq							Positive
B1281	Bakoumba	-1.76257	12.9577	2013	Mosaic savana / forest	An_m_moucheti			MK755794	B	Not_Seq							Positive
B1282	Bakoumba	-1.76257	12.9577	2013	Mosaic savana / forest	An_m_moucheti			MK755795	B	Not_Seq							Positive
B1292	Bakoumba	-1.76257	12.9577	2013	Mosaic savana / forest	An_m_moucheti	MK755683	Hap_1	Neg									Positive
B1364	Bakoumba	-1.76257	12.9577	2013	Mosaic savana / forest	An_m_moucheti			MK755796	B	Not_Seq							Positive
BKB5	Bakoumba	-1.76257	12.9577	2014	Mosaic savana / forest	An_gambiae	MK755631	Hap_2	MK755784	B	Hap_1	MK755512	Hap_3	MK755464	Hap_1	MK755561	Hap_1	Positive
BKB6	Bakoumba	-1.76257	12.9577	2014	Mosaic savana / forest	An_gambiae	MK755627	Hap_5	MK755785	B	Hap_1	MK755513	Hap_3	MK755465	Hap_1	MK755562	Hap_1	Positive
BKB7	Bakoumba	-1.76257	12.9577	2014	Mosaic savana / forest	An_gambiae	MK755625	Hap_1	MK755786	B	Hap_1	MK755514	Hap_4	MK755466	Hap_1	Neg	Neg	Positive
B0612	Bakoumba	-1.76257	12.9577	2013	Mosaic savana / forest	An_jebudensis	MK755664	Hap_2	MK755789	B	Hap_7	MK755517	Hap_7	MK755467	Hap_4	MK755564	Hap_10	Positive
B0179	Bakoumba	-1.76257	12.9577	2012	Mosaic savana / forest	An_m_moucheti	MK755702	Hap_1	MK755797	B	Hap_1	MK755518	Hap_1	MK755468	Hap_1	Neg	Neg	Positive
B0347	Bakoumba	-1.76257	12.9577	2012	Mosaic savana / forest	An_m_moucheti	MK755690	Hap_1	MK755798	B	Not_Seq	MK755519	Hap_1	MK755469	Hap_1	Neg	Neg	Positive
B0348	Bakoumba	-1.76257	12.9577	2012	Mosaic savana / forest	An_m_moucheti	MK755691	Hap_1	MK755799	B	Hap_1	MK755520	Hap_1	MK755470	Hap_1	Neg	Neg	Positive
B0637	Bakoumba	-1.76257	12.9577	2012	Mosaic savana / forest	An_m_moucheti	MK755701	Hap_1	MK755800	B	Hap_1	MK755521	Hap_1	MK755471	Hap_1	MK755565	Hap_1	Positive
B1387	Bakoumba	-1.76257	12.9577	2013	Mosaic savana / forest	An_m_moucheti			MK755801	B	Not_Seq							Positive
B1372	Bakoumba	-1.76257	12.9577	2013	Mosaic savana / forest	An_m_moucheti	MK755684	Hap_1	MK755802	B	Hap_1	MK755522	Hap_1	MK755472	Hap_1	MK755566	Hap_1	Positive
B1374	Bakoumba	-1.76257	12.9577	2013	Mosaic savana / forest	An_m_moucheti	MK755685	Hap_1	MK755803	B	Hap_1	MK755523	Hap_1	MK755473	Hap_1	MK755567	Hap_1	Positive
B1377	Bakoumba	-1.76257	12.9577	2013	Mosaic savana / forest	An_m_moucheti	MK755686	Hap_1	MK755804	B	Hap_1	MK755524	Hap_1	MK755474	Hap_1	MK755568	Hap_1	Positive
B1378	Bakoumba	-1.76257	12.9577	2013	Mosaic savana / forest	An_m_moucheti	MK755673	Hap_2	MK755805	B	Hap_1	MK755525	Hap_1	MK755475	Hap_1	MK755569	Hap_1	Positive
B1388	Bakoumba	-1.76257	12.9577	2013	Mosaic savana / forest	An_m_moucheti			MK755806	B	Not_Seq							Positive
B1392	Bakoumba	-1.76257	12.9577	2013	Mosaic savana / forest	An_m_moucheti			MK755807	B	Not_Seq							Positive
B1393	Bakoumba	-1.76257	12.9577	2013	Mosaic savana / forest	An_m_moucheti			MK755808	B	Not_Seq							Positive
B1394	Bakoumba	-1.76257	12.9577	2013	Mosaic savana / forest	An_m_moucheti			MK755809	B	Not_Seq							Positive
B1733	Bakoumba	-1.76257	12.9577	2013	Mosaic savana / forest	An_m_moucheti	MK755694	Hap_1	Neg									Positive
B1383	Bakoumba	-1.76257	12.9577	2013	Mosaic savana / forest	An_m_moucheti	MK755674	Hap_2	MK755810	B	Hap_1	MK755526	Hap_1	MK755476	Hap_1	MK755570	Hap_1	Positive
B1384	Bakoumba	-1.76257	12.9577	2013	Mosaic savana / forest	An_m_moucheti	MK755687	Hap_1	MK755811	B	Hap_1	MK755527	Hap_1	MK755477	Hap_1	MK755571	Hap_1	Positive
B1385	Bakoumba	-1.76257	12.9577	2013	Mosaic savana / forest	An_m_moucheti	MK755688	Hap_1	MK755812	B	Hap_1	MK755528	Hap_1	MK755478	Hap_1	MK755572	Hap_1	Positive
B1386	Bakoumba	-1.76257	12.9577	2013	Mosaic savana / forest	An_m_moucheti	MK755689	Hap_1	MK755813	B	Hap_1	MK755529	Hap_1	MK755479	Hap_1	MK755573	Hap_1	Positive
B2058	Bakoumba	-1.76257	12.9577	2013	Mosaic savana / forest	An_m_moucheti	MK755692	Hap_1	MK755814	B	Hap_1	MK755530	Hap_1	MK755480	Hap_1	Neg	Neg	Positive
BKB35	Bakoumba	-1.76257	12.9577	2014	Mosaic savana / forest	An_m_moucheti	MK755693	Hap_1	MK755815	B	Hap_1	MK755531	Hap_1	MK755481	Hap_1	MK755574	Hap_1	Positive
BNG3429	Franceville	-1.61618	13.5802	2015	Savanna	An_m_moucheti	MK755665	Hap_3	MK755816	B	Hap_1	MK755532	Hap_1	MK755482	Hap_1	MK755575	Hap_1	Positive
MOUI10	Bakoumba	-1.76257	12.9577	2014	Mosaic savana / forest	An_m_moucheti	MK755695	Hap_1	MK755817	B	Hap_1	MK755538	Hap_1	MK755488	Hap_1	Neg	Neg	Positive
MOUI11	Bakoumba	-1.76257	12.9577	2014	Mosaic savana / forest	An_m_moucheti	MK755696	Hap_1	MK755818	B	Hap_1	Neg		MK755489	Hap_1	MK755582	Hap_1	Positive
BNG5460	Franceville	-1.61618	13.5802	2015	Savanna	An_GAB-2	MK755668	Hap_1	Neg									Positive
MOUI13	Bakoumba	-1.76257	12.9577	2014	Mosaic savana / forest	An_m_moucheti	MK755697	Hap_1	MK755819	B	Not_Seq	MK755539	Hap_1	MK755490	Hap_1	MK755583	Hap_1	Positive
MOUI16	Bakoumba	-1.76257	12.9577	2014	Mosaic savana / forest	An_m_moucheti	MK755698	Hap_1	MK755820	B	Not_Seq	MK755540	Hap_1	MK755491	Hap_1	MK755584	Hap_1	Positive
MOUI7	Bakoumba	-1.76257	12.9577	2014	Mosaic savana / forest	An_m_moucheti	MK755700	Hap_1	MK755821	B	Hap_1	MK755536	Hap_1	MK755486	Hap_1	MK755580	Hap_1	Positive
MKB21	Moukalaba_Doudou	-0.32855	11.655	2015	Mosaic savana / forest	An_GAB-2	MK755667	Hap_2	Neg									Positive
BNG3373	Franceville	-1.61618	13.5802	2015	Savanna	An_GAB-2	MK755669	Hap_1	MK755779	B	Hap_1		Neg		Neg		Neg	Positive
BNG4103	Franceville	-1.61618	13.5802	2015	Savanna	An_GAB-2	MK755670	Hap_1	MK755780	B	Hap_1		Neg		Neg		Neg	Positive
BNG5479	Franceville	-1.61618	13.5802	2015	Savanna	An_GAB-2	MK755671	Hap_1	Neg									Positive
MOUI8	Bakoumba	-1.76257	12.9577	2014	Mosaic savana / forest	An_m_moucheti	MK755699	Hap_1	MK755822	B	Hap_1	MK755537	Hap_1	MK755487	Hap_1	MK755581	Hap_1	Positive
12	Plateau_Bateke	-2.11371	14.07	2016	Savanna	An_m_nigeriensis			Neg									Positive
BTK13	Plateau_Bateke	-2.11371	14.07	2016	Savanna	An_m_nigeriensis	MK755707	Hap_3	Neg									Positive
15	Plateau_Bateke	-2.11371	14.07	2016	Savanna	An_m_nigeriensis			Neg									Positive
19	Plateau_Bateke	-2.11371	14.07	2016	Savanna	An_m_nigeriensis			Neg									Positive
BTK21	Plateau_Bateke	-2.11371	14.07	2016	Savanna	An_m_nigeriensis	MK755708	Hap_4	Neg									Positive
33	Plateau_Bateke	-2.11371	14.07	2016	Savanna	An_m_nigeriensis			Neg									Positive
39	Plateau_Bateke	-2.11371	14.07	2016	Savanna	An_m_nigeriensis			Neg									Positive
40	Plateau_Bateke	-2.11371	14.07	2016	Savanna	An_m_nigeriensis			Neg									Positive
41	Plateau_Bateke	-2.11371	14.07	2016	Savanna	An_m_nigeriensis			Neg									Positive
42	Plateau_Bateke	-2.11371	14.07	2016	Savanna	An_m_nigeriensis			Neg									Positive
52	Plateau_Bateke	-2.11371	14.07	2016	Savanna	An_m_nigeriensis			Neg									Positive
54	Plateau_Bateke	-2.11371	14.07	2016	Savanna	An_m_nigeriensis			Neg									Positive
70	Plateau_Bateke	-2.11371	14.07	2016	Savanna	An_m_nigeriensis			Neg									Positive
76	Plateau_Bateke	-2.11371	14.07	2016	Savanna	An_m_nigeriensis			Neg									Positive
78	Plateau_Bateke	-2.11371	14.07	2016	Savanna	An_m_nigeriensis			Neg									Positive
BTK81	Plateau_Bateke	-2.11371	14.07	2016	Savanna	An_m_nigeriensis	MK755709	Hap_1	Neg									Positive
BTK82	Plateau_Bateke	-2.11371	14.07	2016	Savanna	An_m_nigeriensis	MK755710	Hap_1	Neg									Positive
83	Plateau_Bateke	-2.11371	14.07	2016	Savanna	An_m_nigeriensis			Neg									Positive
B0648	Bakoumba	-1.76257	12.9577	2012	Mosaic savana / forest	An_m_nigeriensis			Neg									Positive
B1328	Bakoumba	-1.76257	12.9577	2013	Mosaic savana / forest	An_m_nigeriensis			Neg									Positive
B1337	Bakoumba	-1.76257	12.9577	2013	Mosaic savana / forest	An_m_nigeriensis			Neg									Positive
B1350	Bakoumba	-1.76257	12.9577	2013	Mosaic savana / forest	An_m_nigeriensis			Neg									Positive
B1375	Bakoumba	-1.76257	12.9577	2013	Mosaic savana / forest	An_m_nigeriensis			Neg									Positive
MOUI9	Bakoumba	-1.76257	12.9577	2014	Mosaic savana / forest	An_m_nigeriensis			Neg			Neg		Neg		Neg		Positive
BNG3729	Franceville	-1.61618	13.5802	2015	Savanna	An_m_nigeriensis	MK755706	Hap_2	MK755790	B	Hap_1	MK755542	Hap_1	MK755493	Hap_1	MK755585	Hap_1	Positive
BTK47	Plateau_Bateke	-2.11371	14.07	2016	Savanna	An_m_nigeriensis			Neg									Positive
35	Plateau_Bateke	-2.11371	14.07	2016	Savanna	An_m_nigeriensis			Neg									Positive
23	Plateau_Bateke	-2.11371	14.07	2016	Savanna	An_maculipalpis			Neg									Positive
25	Plateau_Bateke	-2.11371	14.07	2016	Savanna	An_maculipalpis			Neg									Positive
26	Plateau_Bateke	-2.11371	14.07	2016	Savanna	An_maculipalpis			Neg									Positive
27	Plateau_Bateke	-2.11371	14.07	2016	Savanna	An_maculipalpis			Neg									Positive
28	Plateau_Bateke	-2.11371	14.07	2016	Savanna	An_maculipalpis			Neg									Positive
29	Plateau_Bateke	-2.11371	14.07	2016	Savanna	An_maculipalpis			Neg									Positive
30	Plateau_Bateke	-2.11371	14.07	2016	Savanna	An_maculipalpis			Neg									Positive
31	Plateau_Bateke	-2.11371	14.07	2016	Savanna	An_maculipalpis			Neg									Positive
32	Plateau_Bateke	-2.11371	14.07	2016	Savanna	An_maculipalpis			Neg									Positive
80	Lope	-0.20133	11.6008	2016	Mosaic savana / forest	An_maculipalpis			Neg									Positive
87	Lope	-0.20133	11.6008	2016	Mosaic savana / forest	An_maculipalpis			Neg									Positive
88	Lope	-0.20133	11.6008	2016	Mosaic savana / forest	An_maculipalpis			Neg									Positive
91	Lope	-0.20133	11.6008	2016	Mosaic savana / forest	An_maculipalpis			Neg									Positive
94	Lope	-0.20133	11.6008	2016	Mosaic savana / forest	An_maculipalpis			Neg									Positive
100	Lope	-0.20133	11.6008	2016	Mosaic savana / forest	An_maculipalpis			Neg									Positive
101	Lope	-0.20133	11.6008	2016	Mosaic savana / forest	An_maculipalpis			Neg									Positive
102	Lope	-0.20133	11.6008	2016	Mosaic savana / forest	An_maculipalpis			Neg									Positive
116	Lope	-0.20133	11.6008	2016	Mosaic savana / forest	An_maculipalpis			Neg									Positive
117	Lope	-0.20133	11.6008	2016	Mosaic savana / forest	An_maculipalpis			Neg									Positive
121	Lope	-0.20133	11.6008	2016	Mosaic savana / forest	An_maculipalpis			Neg									Positive
127	Lope	-0.20133	11.6008	2016	Mosaic savana / forest	An_maculipalpis			Neg									Positive
392	Lope	-0.20133	11.6008	2016	Mosaic savana / forest	An_maculipalpis			Neg									Positive
42	Lope	-0.20133	11.6008	2016	Mosaic savana / forest	An_maculipalpis			Neg									Positive
43	Lope	-0.20133	11.6008	2016	Mosaic savana / forest	An_maculipalpis			Neg									Positive
LOP44	Lope	-0.20133	11.6008	2016	Mosaic savana / forest	An_maculipalpis	MK755711	Hap_1	Neg									Positive
46	Lope	-0.20133	11.6008	2016	Mosaic savana / forest	An_maculipalpis			Neg									Positive
LOP47	Lope	-0.20133	11.6008	2016	Mosaic savana / forest	An_maculipalpis	MK755712	Hap_2	Neg									Positive
LOP49	Lope	-0.20133	11.6008	2016	Mosaic savana / forest	An_maculipalpis	MK755713	Hap_1	Neg									Positive
LOP50	Lope	-0.20133	11.6008	2016	Mosaic savana / forest	An_maculipalpis	MK755714	Hap_2	Neg									Positive
BTK17	Plateau_Bateke	-2.11371	14.07	2016	Savanna	An_marshallii			Neg			Neg		Neg		Neg		Positive
B1197	Bakoumba	-1.76257	12.9577	2013	Mosaic savana / forest	An_marshallii	MK755715	Hap_2	MK755791	B	Hap_2	MK755543	Hap_11	Neg	Neg	Neg	Neg	Positive
28	Lope	-0.20133	11.6008	2016	Mosaic savana / forest	An_marshallii			Neg									Positive
16	Lope	-0.20133	11.6008	2016	Mosaic savana / forest	An_marshallii			Neg									Positive
19	Lope	-0.20133	11.6008	2016	Mosaic savana / forest	An_marshallii			Neg									Positive
27	Lope	-0.20133	11.6008	2016	Mosaic savana / forest	An_marshallii			Neg									Positive
32	Lope	-0.20133	11.6008	2016	Mosaic savana / forest	An_marshallii			Neg									Positive
34	Lope	-0.20133	11.6008	2016	Mosaic savana / forest	An_marshallii			Neg									Positive
39	Lope	-0.20133	11.6008	2016	Mosaic savana / forest	An_marshallii			Neg									Positive
B0235	Bakoumba	-1.76257	12.9577	2012	Mosaic savana / forest	An_marshallii			Neg									Positive
B0272	Bakoumba	-1.76257	12.9577	2012	Mosaic savana / forest	An_marshallii	MK755716	Hap_1	Neg									Positive
B0583	Bakoumba	-1.76257	12.9577	2012	Mosaic savana / forest	An_marshallii			Neg									Positive
B0584	Bakoumba	-1.76257	12.9577	2012	Mosaic savana / forest	An_marshallii			Neg									Positive
B0620	Bakoumba	-1.76257	12.9577	2012	Mosaic savana / forest	An_marshallii	MK755717	Hap_1	Neg									Positive
B0663	Bakoumba	-1.76257	12.9577	2012	Mosaic savana / forest	An_marshallii	MK755718	Hap_1	Neg									Positive
B1175	Bakoumba	-1.76257	12.9577	2013	Mosaic savana / forest	An_marshallii			Neg									Positive
B1197	Bakoumba	-1.76257	12.9577	2013	Mosaic savana / forest	An_marshallii			Neg									Positive
B1621	Bakoumba	-1.76257	12.9577	2013	Mosaic savana / forest	An_marshallii			Neg									Positive
B1631	Bakoumba	-1.76257	12.9577	2013	Mosaic savana / forest	An_marshallii			Neg									Positive
B1734	Bakoumba	-1.76257	12.9577	2013	Mosaic savana / forest	An_marshallii			Neg									Positive
B1291	Bakoumba	-1.76257	12.9577	2013	Mosaic savana / forest	An_marshallii	MK755719	Hap_1	Neg									Positive
B1316	Bakoumba	-1.76257	12.9577	2013	Mosaic savana / forest	An_marshallii	MK755720	Hap_1	Neg									Positive
M0024	Mikongo	-0.32855	11.655	2012	Rainforest	An_marshallii			Neg									Positive
M0094	Mikongo	-0.32855	11.655	2013	Rainforest	An_marshallii			Neg									Positive
M0111	Mikongo	-0.32855	11.655	2013	Rainforest	An_marshallii			Neg									Positive
M0156	Mikongo	-0.32855	11.655	2013	Rainforest	An_marshallii			Neg									Positive
M0217	Mikongo	-0.32855	11.655	2013	Rainforest	An_marshallii			Neg									Positive
M0287	Mikongo	-0.32855	11.655	2013	Rainforest	An_marshallii			Neg									Positive
M0293	Mikongo	-0.32855	11.655	2013	Rainforest	An_marshallii			Neg									Positive
M0302	Mikongo	-0.32855	11.655	2013	Rainforest	An_marshallii			Neg									Positive
M0303	Mikongo	-0.32855	11.655	2013	Rainforest	An_marshallii			Neg									Positive
M0304	Mikongo	-0.32855	11.655	2013	Rainforest	An_marshallii			Neg									Positive
BKB17	Bakoumba	-1.76257	12.9577	2014	Mosaic savana / forest	An_marshallii	MK755721	Hap_1	MK755792	B	Hap_1	MK755544	Hap_3	Neg	Neg	MK755586	Hap_1	Positive
B1557	Bakoumba	-1.76257	12.9577	2012	Mosaic savana / forest	An_marshallii	MK755722	Hap_1	Neg									Positive
BTK17	Plateau_Bateke	-2.11371	14.07	2016	Savanna	An_marshallii	MK755723	Hap_1	Neg									Positive
B0159	Bakoumba	-1.76257	12.9577	2012	Mosaic savana / forest	An_marshallii			Neg									Positive
B0161	Bakoumba	-1.76257	12.9577	2012	Mosaic savana / forest	An_marshallii			Neg									Positive
B0164	Bakoumba	-1.76257	12.9577	2012	Mosaic savana / forest	An_marshallii			Neg									Positive
B0165	Bakoumba	-1.76257	12.9577	2012	Mosaic savana / forest	An_marshallii			Neg									Positive
B0166	Bakoumba	-1.76257	12.9577	2012	Mosaic savana / forest	An_marshallii			Neg									Positive
B0167	Bakoumba	-1.76257	12.9577	2012	Mosaic savana / forest	An_marshallii			Neg									Positive
B0168	Bakoumba	-1.76257	12.9577	2012	Mosaic savana / forest	An_marshallii			Neg									Positive
BNG3606	Franceville	-1.61618	13.5802	2015	Savanna	An_nili	MK755738	Hap_5	Neg									Positive
FCV1	Franceville	-1.61618	13.5802	2015	Savanna	An_nili	MK755743	Hap_1	MK755823	B	Hap_2	MK755545	Hap_2	MK755494	Hap_3	MK755587	Hap_3	Positive
FCV2	Franceville	-1.61618	13.5802	2015	Savanna	An_nili	MK755744	Hap_1	MK755824	B	Hap_2	MK755546	Hap_2	MK755495	Hap_3	MK755588	Hap_3	Positive
FCV5	Franceville	-1.61618	13.5802	2015	Savanna	An_nili	MK755745	Hap_1	MK755825	B	Hap_2	MK755547	Hap_2	MK755496	Hap_3	MK755589	Hap_3	Positive
FCV8	Franceville	-1.61618	13.5802	2015	Savanna	An_nili	MK755734	Hap_3	MK755826	B	Hap_2	MK755548	Hap_2	MK755497	Hap_3	Neg	Neg	Positive
FCV3	Franceville	-1.61618	13.5802	2015	Savanna	An_nili			Neg									Positive
FCV4	Franceville	-1.61618	13.5802	2015	Savanna	An_nili	MK755746	Hap_1	Neg									Positive
FCV6	Franceville	-1.61618	13.5802	2015	Savanna	An_nili			Neg									Positive
FCV7	Franceville	-1.61618	13.5802	2015	Savanna	An_nili	MK755739	Hap_5	Neg									Positive
M0135	Mikongo	-0.32855	11.655	2013	Rainforest	An_nili	MK755736	Hap_4	MK755827	B	Hap_2	MK755549	Hap_2	MK755498	Hap_2	Neg	Neg	Positive
M0140	Mikongo	-0.32855	11.655	2013	Rainforest	An_nili	MK755740	Hap_2	MK755828	B	Hap_2	MK755550	Hap_2	MK755499	Hap_2	Neg	Neg	Positive
M0168	Mikongo	-0.32855	11.655	2013	Rainforest	An_nili	MK755741	Hap_2	MK755829	B	Hap_2	MK755551	Hap_2	MK755500	Hap_2	Neg	Neg	Positive
M0170	Mikongo	-0.32855	11.655	2013	Rainforest	An_nili	MK755742	Hap_2	MK755830	B	Hap_2	MK755552	Hap_2	MK755501	Hap_2	MK755590	Hap_2	Positive
M0171	Mikongo	-0.32855	11.655	2013	Rainforest	An_nili	Not-seq	Hap_1	MK755831	B	Hap_2	MK755553	Hap_2	MK755502	Hap_2	MK755591	Hap_2	Positive
M0172	Mikongo	-0.32855	11.655	2013	Rainforest	An_nili	MK755737	Hap_4	MK755832	B	Hap_2	MK755554	Hap_2	MK755503	Hap_2	MK755592	Hap_2	Positive
M0210	Mikongo	-0.32855	11.655	2013	Rainforest	An_nili	MK755733	Hap_7	MK755833	B	Hap_2	MK755555	Hap_8	MK755504	Hap_2	MK755593	Hap_2	Positive
M0080	Mikongo	-0.32855	11.655	2013	Rainforest	An_nili	MK755732	Hap_6	Neg									Positive
MKB43	Moukalaba_Doudou	-0.32855	11.655	2015	Mosaic savana / forest	An_nili			Neg									Positive
FCV8.17	Franceville	-1.61618	13.5802	2017	Savanna	An_nili	MK755735	Hap_3	Neg									Positive
37	Plateau_Bateke	-2.11371	14.07	2016	Savanna	An_GAB-1			Neg									Positive
38	Plateau_Bateke	-2.11371	14.07	2016	Savanna	An_GAB-1			Neg									Positive
39	Plateau_Bateke	-2.11371	14.07	2016	Savanna	An_GAB-1			Neg									Positive
42	Plateau_Bateke	-2.11371	14.07	2016	Savanna	An_GAB-1			Neg									Positive
43	Plateau_Bateke	-2.11371	14.07	2016	Savanna	An_GAB-1	MK755724	Hap_2	Neg									Positive
44	Plateau_Bateke	-2.11371	14.07	2016	Savanna	An_GAB-1			Neg									Positive
45	Plateau_Bateke	-2.11371	14.07	2016	Savanna	An_GAB-1	MK755726	Hap_1	Neg									Positive
46	Plateau_Bateke	-2.11371	14.07	2016	Savanna	An_GAB-1	MK755727	Hap_1	Neg									Positive
47	Plateau_Bateke	-2.11371	14.07	2016	Savanna	An_GAB-1	MK755725	Hap_2	Neg									Positive
48	Plateau_Bateke	-2.11371	14.07	2016	Savanna	An_GAB-1	MK755728	Hap_1	Neg									Positive
49	Plateau_Bateke	-2.11371	14.07	2016	Savanna	An_GAB-1	MK755729	Hap_1	Neg									Positive
71	Plateau_Bateke	-2.11371	14.07	2016	Savanna	An_GAB-1	MK755730	Hap_1	Neg									Positive
72	Plateau_Bateke	-2.11371	14.07	2016	Savanna	An_GAB-1	MK755731	Hap_1	Neg									Positive
73	Plateau_Bateke	-2.11371	14.07	2016	Savanna	An_GAB-1			Neg									Positive
74	Plateau_Bateke	-2.11371	14.07	2016	Savanna	An_GAB-1			Neg									Positive
75	Plateau_Bateke	-2.11371	14.07	2016	Savanna	An_GAB-1			Neg									Positive
89	Plateau_Bateke	-2.11371	14.07	2016	Savanna	An_GAB-1			Neg									Positive
90	Plateau_Bateke	-2.11371	14.07	2016	Savanna	An_GAB-1			Neg									Positive
91	Plateau_Bateke	-2.11371	14.07	2016	Savanna	An_GAB-1			Neg									Positive
BTK121	Plateau_Bateke	-2.11371	14.07	2016	Savanna	An_paludis	MK755747	Hap_1	MK755834	B	Hap_10	Neg	Neg	Neg	Neg	Neg	Neg	Positive
2	Plateau_Bateke	-2.11371	14.07	2016	Savanna	An_paludis			Neg									Positive
92	Plateau_Bateke	-2.11371	14.07	2016	Savanna	An_paludis			Neg									Positive
B0602	Bakoumba	-1.76257	12.9577	2012	Mosaic savana / forest	An_paludis			Neg									Positive
B0609	Bakoumba	-1.76257	12.9577	2012	Mosaic savana / forest	An_paludis			Neg									Positive
B0611	Bakoumba	-1.76257	12.9577	2012	Mosaic savana / forest	An_paludis			Neg									Positive
B0670	Bakoumba	-1.76257	12.9577	2013	Mosaic savana / forest	An_paludis			Neg									Positive
B0692	Bakoumba	-1.76257	12.9577	2013	Mosaic savana / forest	An_paludis			Neg									Positive
B0708	Bakoumba	-1.76257	12.9577	2013	Mosaic savana / forest	An_paludis			Neg									Positive
B0710	Bakoumba	-1.76257	12.9577	2013	Mosaic savana / forest	An_paludis			Neg									Positive
B0721	Bakoumba	-1.76257	12.9577	2013	Mosaic savana / forest	An_paludis			Neg									Positive
B0722	Bakoumba	-1.76257	12.9577	2013	Mosaic savana / forest	An_paludis			Neg									Positive
BNG5027	Franceville	-1.61618	13.5802	2015	Savanna	An_paludis	MK755748	Hap_2	Neg									Positive
5343	Franceville	-1.61618	13.5802	2015	Savanna	An_paludis			Neg									Positive
5374	Franceville	-1.61618	13.5802	2015	Savanna	An_paludis			Neg									Positive
5397	Franceville	-1.61618	13.5802	2015	Savanna	An_paludis			Neg									Positive
7.1	Lope	-0.20133	11.6008	2017	Mosaic savana / forest	An_rodhensis	MK755749	Hap_1	Neg									Positive
7.2	Lope	-0.20133	11.6008	2017	Mosaic savana / forest	An_rodhensis	MK755750	Hap_1	Neg									Positive
7.3	Lope	-0.20133	11.6008	2017	Mosaic savana / forest	An_rodhensis	MK755751	Hap_1	Neg									Positive
7.4	Lope	-0.20133	11.6008	2017	Mosaic savana / forest	An_rodhensis	MK755752	Hap_1	Neg									Positive
59	Lope	-0.20133	11.6008	2016	Mosaic savana / forest	An_squamosus			Neg									Positive
3157	Franceville	-1.61618	13.5802	2015	Savanna	An_squamosus			Neg									Positive
3639	Franceville	-1.61618	13.5802	2015	Savanna	An_squamosus			Neg									Positive
4084	Franceville	-1.61618	13.5802	2015	Savanna	An_squamosus			Neg									Positive
4831	Franceville	-1.61618	13.5802	2015	Savanna	An_squamosus			Neg									Positive
BNG4832	Franceville	-1.61618	13.5802	2015	Savanna	An_squamosus	MK755753	Hap_2	Neg									Positive
BNG4834	Franceville	-1.61618	13.5802	2015	Savanna	An_squamosus	MK755754	Hap_3	Neg									Positive
4835	Franceville	-1.61618	13.5802	2015	Savanna	An_squamosus			Neg									Positive
4837	Franceville	-1.61618	13.5802	2015	Savanna	An_squamosus			Neg									Positive
4838	Franceville	-1.61618	13.5802	2015	Savanna	An_squamosus			Neg									Positive
4841	Franceville	-1.61618	13.5802	2015	Savanna	An_squamosus			Neg									Positive
4894	Franceville	-1.61618	13.5802	2015	Savanna	An_squamosus			Neg									Positive
4895	Franceville	-1.61618	13.5802	2015	Savanna	An_squamosus			Neg									Positive
4896	Franceville	-1.61618	13.5802	2015	Savanna	An_squamosus			Neg									Positive
4898	Franceville	-1.61618	13.5802	2015	Savanna	An_squamosus			Neg									Positive
4902	Franceville	-1.61618	13.5802	2015	Savanna	An_squamosus			Neg									Positive
4905	Franceville	-1.61618	13.5802	2015	Savanna	An_squamosus			Neg									Positive
4906	Franceville	-1.61618	13.5802	2015	Savanna	An_squamosus			Neg									Positive
4907	Franceville	-1.61618	13.5802	2015	Savanna	An_squamosus			Neg									Positive
4908	Franceville	-1.61618	13.5802	2015	Savanna	An_squamosus			Neg									Positive
4909	Franceville	-1.61618	13.5802	2015	Savanna	An_squamosus			Neg									Positive
4912	Franceville	-1.61618	13.5802	2015	Savanna	An_squamosus			Neg									Positive
4913	Franceville	-1.61618	13.5802	2015	Savanna	An_squamosus			Neg									Positive
4914	Franceville	-1.61618	13.5802	2015	Savanna	An_squamosus			Neg									Positive
4918	Franceville	-1.61618	13.5802	2015	Savanna	An_squamosus			Neg									Positive
4920	Franceville	-1.61618	13.5802	2015	Savanna	An_squamosus			Neg									Positive
4921	Franceville	-1.61618	13.5802	2015	Savanna	An_squamosus			Neg									Positive
4922	Franceville	-1.61618	13.5802	2015	Savanna	An_squamosus			Neg									Positive
4923	Franceville	-1.61618	13.5802	2015	Savanna	An_squamosus			Neg									Positive
4928	Franceville	-1.61618	13.5802	2015	Savanna	An_squamosus			Neg									Positive
BNG4882	Franceville	-1.61618	13.5802	2015	Savanna	An_squamosus	MK755755	Hap_1	Neg									Positive
BNG5366	Franceville	-1.61618	13.5802	2015	Savanna	An_squamosus	MK755756	Hap_1	Neg									Positive
6.6	Franceville	-1.61618	13.5802	2015	Savanna	An_theileri			Neg									Positive
14	Lope	-0.20133	11.6008	2016	Mosaic savana / forest	An_theileri			Neg									Positive
20	Lope	-0.20133	11.6008	2016	Mosaic savana / forest	An_theileri			Neg									Positive
65	Lope	-0.20133	11.6008	2016	Mosaic savana / forest	An_theileri			Neg									Positive
71	Lope	-0.20133	11.6008	2016	Mosaic savana / forest	An_theileri			Neg									Positive
89	Lope	-0.20133	11.6008	2016	Mosaic savana / forest	An_theileri			Neg									Positive
BNG258	Franceville	-1.61618	13.5802	2015	Savanna	An_theileri	MK755759	Hap_1	Neg									Positive
BNG268	Franceville	-1.61618	13.5802	2015	Savanna	An_theileri	MK755760	Hap_1	Neg									Positive
BNG338	Franceville	-1.61618	13.5802	2015	Savanna	An_theileri	MK755761	Hap_1	Neg									Positive
795	Lope	-0.20133	11.6008	2016	Mosaic savana / forest	An_theileri			Neg									Positive
865	Lope	-0.20133	11.6008	2016	Mosaic savana / forest	An_theileri			Neg									Positive
1017	Lope	-0.20133	11.6008	2016	Mosaic savana / forest	An_theileri			Neg									Positive
1104	Lope	-0.20133	11.6008	2016	Mosaic savana / forest	An_theileri			Neg									Positive
1110	Lope	-0.20133	11.6008	2016	Mosaic savana / forest	An_theileri			Neg									Positive
1111	Lope	-0.20133	11.6008	2016	Mosaic savana / forest	An_theileri			Neg									Positive
1176	Lope	-0.20133	11.6008	2016	Mosaic savana / forest	An_theileri			Neg									Positive
3256	Franceville	-1.61618	13.5802	2015	Savanna	An_theileri			Neg									Positive
3725	Franceville	-1.61618	13.5802	2015	Savanna	An_theileri			Neg									Positive
6.1	Lope	-0.20133	11.6008	2015	Mosaic savana / forest	An_theileri			Neg									Positive
LOP6.2	Lope	-0.20133	11.6008	2015	Mosaic savana / forest	An_theileri	MK755758	Hap_1	Neg									Positive
LOP2	Lope	-0.20133	11.6008	2015	Mosaic savana / forest	An_theileri	MK755762	Hap_1	Neg									Positive
BKB1.1	Bakoumba	-1.76257	12.9577	2014	Mosaic savana / forest	An_theileri	MK755763	Hap_1	Neg									Positive
BKB2.1	Bakoumba	-1.76257	12.9577	2014	Mosaic savana / forest	An_theileri	MK755757	Hap_3	Neg									Positive
BKB3.1	Bakoumba	-1.76257	12.9577	2014	Mosaic savana / forest	An_theileri	MK755764	Hap_1	Neg									Positive
M002	Mikongo	-0.32855	11.655	2012	Rainforest	An_vinckei	MK755765	Hap_3	MK755835	A	Hap_11	MK755556	Hap_10	MK755505	Hap_7	MK755594	Hap_7	Positive
M0018	Mikongo	-0.32855	11.655	2012	Rainforest	An_vinckei	MK755766	Hap_1	MK755836	A	Hap_4	Neg	Neg	MK755506	Hap_9	MK755595	Hap_11	Positive
M0020	Mikongo	-0.32855	11.655	2012	Rainforest	An_vinckei	MK755767	Hap_6	MK755837	B	Hap_3	Neg	Neg	Neg	Neg	Neg	Neg	Positive
B0004	Bakoumba	-1.76257	12.9577	2012	Mosaic savana / forest	An_vinckei			Neg									Positive
B0005	Bakoumba	-1.76257	12.9577	2012	Mosaic savana / forest	An_vinckei			Neg									Positive
B0006	Bakoumba	-1.76257	12.9577	2012	Mosaic savana / forest	An_vinckei			Neg									Positive
B0009	Bakoumba	-1.76257	12.9577	2012	Mosaic savana / forest	An_vinckei			Neg									Positive
B0010	Bakoumba	-1.76257	12.9577	2012	Mosaic savana / forest	An_vinckei			Neg									Positive
B0011	Bakoumba	-1.76257	12.9577	2012	Mosaic savana / forest	An_vinckei			Neg									Positive
B0014	Bakoumba	-1.76257	12.9577	2012	Mosaic savana / forest	An_vinckei			Neg									Positive
B0015	Bakoumba	-1.76257	12.9577	2012	Mosaic savana / forest	An_vinckei			Neg									Positive
B0016	Bakoumba	-1.76257	12.9577	2012	Mosaic savana / forest	An_vinckei			Neg									Positive
B0017	Bakoumba	-1.76257	12.9577	2012	Mosaic savana / forest	An_vinckei			Neg									Positive
B0018	Bakoumba	-1.76257	12.9577	2012	Mosaic savana / forest	An_vinckei			Neg									Positive
B0019	Bakoumba	-1.76257	12.9577	2012	Mosaic savana / forest	An_vinckei			Neg									Positive
B0020	Bakoumba	-1.76257	12.9577	2012	Mosaic savana / forest	An_vinckei			Neg									Positive
B0021	Bakoumba	-1.76257	12.9577	2012	Mosaic savana / forest	An_vinckei	KU318011	Hap_5	Neg									Positive
B0035	Bakoumba	-1.76257	12.9577	2012	Mosaic savana / forest	An_vinckei	KU318012	Hap_4	Neg									Positive
M0004	Mikongo	-0.32855	11.655	2012	Rainforest	An_vinckei			Neg									Positive
M0005	Mikongo	-0.32855	11.655	2012	Rainforest	An_vinckei			Neg									Positive
M0006	Mikongo	-0.32855	11.655	2012	Rainforest	An_vinckei			Neg									Positive
M0007	Mikongo	-0.32855	11.655	2012	Rainforest	An_vinckei			Neg									Positive
M0009	Mikongo	-0.32855	11.655	2012	Rainforest	An_vinckei			Neg									Positive
M0010	Mikongo	-0.32855	11.655	2012	Rainforest	An_vinckei			Neg									Positive
M0012	Mikongo	-0.32855	11.655	2012	Rainforest	An_vinckei			Neg									Positive
M0014	Mikongo	-0.32855	11.655	2012	Rainforest	An_vinckei			Neg									Positive
M0015	Mikongo	-0.32855	11.655	2012	Rainforest	An_vinckei			Neg									Positive
M0016	Mikongo	-0.32855	11.655	2012	Rainforest	An_vinckei			Neg									Positive
M0017	Mikongo	-0.32855	11.655	2012	Rainforest	An_vinckei			Neg									Positive
M0252	Mikongo	-0.32855	11.655	2012	Rainforest	An_vinckei	KU318028	Hap_2	Neg									Positive
2.7	Franceville	-1.61618	13.5802	2015	Savanna	group_coustani			Neg									Positive
5.4	Franceville	-1.61618	13.5802	2015	Savanna	group_coustani			Neg									Positive
378	Franceville	-1.61618	13.5802	2015	Savanna	group_coustani			Neg									Positive
BNG492	Franceville	-1.61618	13.5802	2015	Savanna	group_coustani	MK755633	Hap_1	Neg									Positive
615	Franceville	-1.61618	13.5802	2015	Savanna	group_coustani			Neg									Positive
BNG69	Franceville	-1.61618	13.5802	2015	Savanna	group_coustani	MK755632	Hap_2	Neg									Positive
70	Franceville	-1.61618	13.5802	2015	Savanna	group_coustani			Neg									Positive
258	Franceville	-1.61618	13.5802	2015	Savanna	group_coustani			Neg									Positive
339	Franceville	-1.61618	13.5802	2015	Savanna	group_coustani			Neg									Positive
948	Franceville	-1.61618	13.5802	2015	Savanna	group_coustani			Neg									Positive
950	Franceville	-1.61618	13.5802	2015	Savanna	group_coustani			Neg									Positive
952	Franceville	-1.61618	13.5802	2015	Savanna	group_coustani			Neg									Positive
953	Franceville	-1.61618	13.5802	2015	Savanna	group_coustani			Neg									Positive
954	Franceville	-1.61618	13.5802	2015	Savanna	group_coustani			Neg									Positive
971	Franceville	-1.61618	13.5802	2015	Savanna	group_coustani			Neg									Positive
974	Franceville	-1.61618	13.5802	2015	Savanna	group_coustani			Neg									Positive
980	Franceville	-1.61618	13.5802	2015	Savanna	group_coustani			Neg									Positive
BNG1032	Franceville	-1.61618	13.5802	2015	Savanna	group_coustani	MK755634	Hap_1	Neg									Positive
1036	Franceville	-1.61618	13.5802	2015	Savanna	group_coustani			Neg									Positive
1052	Franceville	-1.61618	13.5802	2015	Savanna	group_coustani			Neg									Positive
1055	Franceville	-1.61618	13.5802	2015	Savanna	group_coustani			Neg									Positive
2014	Franceville	-1.61618	13.5802	2015	Savanna	group_coustani			Neg									Positive
2111	Franceville	-1.61618	13.5802	2015	Savanna	group_coustani			Neg									Positive
2132	Franceville	-1.61618	13.5802	2015	Savanna	group_coustani			Neg									Positive
2282	Franceville	-1.61618	13.5802	2015	Savanna	group_coustani			Neg									Positive
2768	Franceville	-1.61618	13.5802	2015	Savanna	group_coustani			Neg									Positive
3245	Franceville	-1.61618	13.5802	2015	Savanna	group_coustani			Neg									Positive
3375	Franceville	-1.61618	13.5802	2015	Savanna	group_coustani			Neg									Positive
3379	Franceville	-1.61618	13.5802	2015	Savanna	group_coustani			Neg									Positive
3643	Franceville	-1.61618	13.5802	2015	Savanna	group_coustani			Neg									Positive
3679	Franceville	-1.61618	13.5802	2015	Savanna	group_coustani			Neg									Positive
3714	Franceville	-1.61618	13.5802	2015	Savanna	group_coustani			Neg									Positive
3858	Franceville	-1.61618	13.5802	2015	Savanna	group_coustani			Neg									Positive
3896	Franceville	-1.61618	13.5802	2015	Savanna	group_coustani			Neg									Positive
3998	Franceville	-1.61618	13.5802	2015	Savanna	group_coustani			Neg									Positive
4235	Franceville	-1.61618	13.5802	2015	Savanna	group_coustani			Neg									Positive
4336	Franceville	-1.61618	13.5802	2015	Savanna	group_coustani			Neg									Positive
4719	Franceville	-1.61618	13.5802	2015	Savanna	group_coustani			Neg									Positive
4866	Franceville	-1.61618	13.5802	2015	Savanna	group_coustani			Neg									Positive
4897	Franceville	-1.61618	13.5802	2015	Savanna	group_coustani			Neg									Positive
4925	Franceville	-1.61618	13.5802	2015	Savanna	group_coustani			Neg									Positive
4936	Franceville	-1.61618	13.5802	2015	Savanna	group_coustani			Neg									Positive
4952	Franceville	-1.61618	13.5802	2015	Savanna	group_coustani			Neg									Positive
5086	Franceville	-1.61618	13.5802	2015	Savanna	group_coustani			Neg									Positive
5375	Franceville	-1.61618	13.5802	2015	Savanna	group_coustani			Neg									Positive
4002	Franceville	-1.61618	13.5802	2015	Savanna	group_coustani			Neg									Positive
BNG4574	Franceville	-1.61618	13.5802	2015	Savanna	group_coustani	MK755635	Hap_1	Neg									Positive
230	Franceville	-1.61618	13.5802	2015	Savanna	group_coustani			Neg									Positive
3	Franceville	-1.61618	13.5802	2017	Savanna	group_coustani			Neg									Positive
BNG145	Franceville	-1.61618	13.5802	2017	Savanna	group_coustani			Neg									Positive
BNG147	Franceville	-1.61618	13.5802	2017	Savanna	group_coustani	MK755636	Hap_1	Neg									Positive

## Sheet: Table S2
Species	Negative										Positive								Grand Total
	Bakoumba	Cocobeach	Franceville	Libreville	Lope	Mikongo	Moukalaba_Doudou	Plateau_Bateke	Total Neg		Bakoumba	Franceville	Lope	Mikongo	Moukalaba_Doudou	Plateau_Bateke	Total Pos
An_brunnipes					1				1										1
An_carnevalei					20	7			27				1	1			2		29
An_cinctus						2			2										2
An_coluzzii	4	10		10	32				56				2				2		58
An_coustani	9		15		9				33			2					2		35
An_funestus			22		4		9		35			2					2		37
An_GAB-1								19	19										19
An_GAB-2			2				1		3			2			3		5		8
An_GAB-3																1	1		1
An_gabonensis	27					2			29										29
An_gambiae	18				11		10		39		5						5		44
An_hancocki	4		36						40			1					1		41
An_implexus	3					22			25					1			1		26
An_jebudensis	1								1		1						1		2
An_m_moucheti	12								12		29	1					30		42
An_m_nigeriensis	6							20	26			1					1		27
An_maculipalpis					20			9	29										29
An_marshallii	21				7	10		2	40		2						2		42
An_nili			6			1	1		8			4		7			11		19
An_paludis	9		4					2	15							1	1		16
An_rodhensis					4				4										4
An_squamosus			31		1				32										32
An_theileri	3		6		15				24										24
An_vinckei	15					12			27					3			3		30
group_coustani			51						51										51
Grand Total	132	10	173	10	124	56	21	52	578		37	13	3	12	3	2	70		648

## Sheet: Table S3
ID	F0	F1	Site	Species	Sex F1	Wolbachia 16S
BKB49-1	BKB49	BKB49_1	Bakoumba	Anopheles m. moucheti	Female	Positive
BKB49-2	BKB49	BKB49_2	Bakoumba	Anopheles m. moucheti	Female	Positive
BKB49-3	BKB49	BKB49_3	Bakoumba	Anopheles m. moucheti	Female	Positive
BKB49-4	BKB49	BKB49_4	Bakoumba	Anopheles m. moucheti	Female	Positive
BKB49-5	BKB49	BKB49_5	Bakoumba	Anopheles m. moucheti	Female	Positive
BKB49-6	BKB49	BKB49_6	Bakoumba	Anopheles m. moucheti	Female	Positive
BKB49-7	BKB49	BKB49_7	Bakoumba	Anopheles m. moucheti	Female	Positive
BKB49-8	BKB49	BKB49_8	Bakoumba	Anopheles m. moucheti	Female	Positive
BKB49-9	BKB49	BKB49_9	Bakoumba	Anopheles m. moucheti	Female	Positive
BKB49-10	BKB49	BKB49_10	Bakoumba	Anopheles m. moucheti	Female	Positive
BKB49-11	BKB49	BKB49_11	Bakoumba	Anopheles m. moucheti	Female	Positive
BKB49-12	BKB49	BKB49_12	Bakoumba	Anopheles m. moucheti	Female	Positive
BKB49-13	BKB49	BKB49_13	Bakoumba	Anopheles m. moucheti	Female	Positive
BKB49-14	BKB49	BKB49_14	Bakoumba	Anopheles m. moucheti	Male	Positive
BKB49-15	BKB49	BKB49_15	Bakoumba	Anopheles m. moucheti	Male	Positive
BKB49-16	BKB49	BKB49_16	Bakoumba	Anopheles m. moucheti	Male	Positive
BKB49-17	BKB49	BKB49_17	Bakoumba	Anopheles m. moucheti	Male	Positive
BKB49-18	BKB49	BKB49_18	Bakoumba	Anopheles m. moucheti	Male	Positive
BKB49-19	BKB49	BKB49_19	Bakoumba	Anopheles m. moucheti	Male	Positive
BKB49-20	BKB49	BKB49_20	Bakoumba	Anopheles m. moucheti	Male	Negative
BKB49-21	BKB49	BKB49_21	Bakoumba	Anopheles m. moucheti	Male	Positive
BKB50-1	BKB50	BKB50_1	Bakoumba	Anopheles m. moucheti	Female	Positive
BKB50-2	BKB50	BKB50_2	Bakoumba	Anopheles m. moucheti	Female	Positive
BKB50-3	BKB50	BKB50_3	Bakoumba	Anopheles m. moucheti	Female	Positive
BKB50-4	BKB50	BKB50_4	Bakoumba	Anopheles m. moucheti	Female	Positive
BKB51-1	BKB51	BKB51_1	Bakoumba	Anopheles m. moucheti	Female	Positive
BKB51-2	BKB51	BKB51_2	Bakoumba	Anopheles m. moucheti	Female	Positive
BKB51-3	BKB51	BKB51_3	Bakoumba	Anopheles m. moucheti	Male	Positive
BKB51-4	BKB51	BKB51_4	Bakoumba	Anopheles m. moucheti	Male	Positive
BKB51-5	BKB51	BKB51_5	Bakoumba	Anopheles m. moucheti	Male	Positive
BKB51-6	BKB51	BKB51_6	Bakoumba	Anopheles m. moucheti	Male	Positive
BKB51-7	BKB51	BKB51_7	Bakoumba	Anopheles m. moucheti	Male	Positive
BKB51-8	BKB51	BKB51_8	Bakoumba	Anopheles m. moucheti	Male	Positive
BKB51-9	BKB51	BKB51_9	Bakoumba	Anopheles m. moucheti	Male	Positive
BKB51-10	BKB51	BKB51_10	Bakoumba	Anopheles m. moucheti	Male	Negative
BKB51-11	BKB51	BKB51_11	Bakoumba	Anopheles m. moucheti	Male	Positive
BKB51-12	BKB51	BKB51_12	Bakoumba	Anopheles m. moucheti	Male	Negative
BKB51-13	BKB51	BKB51_13	Bakoumba	Anopheles m. moucheti	Male	Negative
BKB51-14	BKB51	BKB51_14	Bakoumba	Anopheles m. moucheti	Male	Positive
BKB51-15	BKB51	BKB51_15	Bakoumba	Anopheles m. moucheti	Male	Positive
BKB51-16	BKB51	BKB51_16	Bakoumba	Anopheles m. moucheti	Male	Positive
BKB51-17	BKB51	BKB51_17	Bakoumba	Anopheles m. moucheti	Male	Positive
BKB51-18	BKB51	BKB51_18	Bakoumba	Anopheles m. moucheti	Male	Positive
BKB51-19	BKB51	BKB51_19	Bakoumba	Anopheles m. moucheti	Male	Positive
BKB51-20	BKB51	BKB51_20	Bakoumba	Anopheles m. moucheti	Male	Negative
BKB51-21	BKB51	BKB51_21	Bakoumba	Anopheles m. moucheti	Male	Positive
BKB51-22	BKB51	BKB51_22	Bakoumba	Anopheles m. moucheti	Male	Positive
BKB51-23	BKB51	BKB51_23	Bakoumba	Anopheles m. moucheti	Male	Positive
BKB51-24	BKB51	BKB51_24	Bakoumba	Anopheles m. moucheti	Female	Positive
BKB51-25	BKB51	BKB51_25	Bakoumba	Anopheles m. moucheti	Female	Positive
BKB51-26	BKB51	BKB51_26	Bakoumba	Anopheles m. moucheti	Female	Positive
BKB51-27	BKB51	BKB51_27	Bakoumba	Anopheles m. moucheti	Female	Positive
BKB51-28	BKB51	BKB51_28	Bakoumba	Anopheles m. moucheti	Female	Positive
BKB51-29	BKB51	BKB51_29	Bakoumba	Anopheles m. moucheti	Female	Positive
BKB51-30	BKB51	BKB51_30	Bakoumba	Anopheles m. moucheti	Female	Positive
BKB51-31	BKB51	BKB51_31	Bakoumba	Anopheles m. moucheti	Female	Positive
BKB51-32	BKB51	BKB51_32	Bakoumba	Anopheles m. moucheti	Female	Positive
BKB51-33	BKB51	BKB51_33	Bakoumba	Anopheles m. moucheti	Female	Positive
BKB51-34	BKB51	BKB51_34	Bakoumba	Anopheles m. moucheti	Female	Positive
BKB51-35	BKB51	BKB51_35	Bakoumba	Anopheles m. moucheti	Female	Positive
BKB51-36	BKB51	BKB51_36	Bakoumba	Anopheles m. moucheti	Female	Positive
BKB51-37	BKB51	BKB51_37	Bakoumba	Anopheles m. moucheti	Female	Positive
BKB51-38	BKB51	BKB51_38	Bakoumba	Anopheles m. moucheti	Female	Positive
BKB51-39	BKB51	BKB51_39	Bakoumba	Anopheles m. moucheti	Female	Positive
BKB51-40	BKB51	BKB51_40	Bakoumba	Anopheles m. moucheti	Female	Positive
BKB1-1	BKB1	BKB1_1	Bakoumba	Anopheles m. moucheti	Female	Positive
BKB1-2	BKB1	BKB1_2	Bakoumba	Anopheles m. moucheti	Female	Positive
BKB1-3	BKB1	BKB1_3	Bakoumba	Anopheles m. moucheti	Male	Positive
BKB1-4	BKB1	BKB1_4	Bakoumba	Anopheles m. moucheti	Male	Positive
BKB2-1	BKB2	BKB2_1	Bakoumba	Anopheles m. moucheti	Female	Positive
BKB2-2	BKB2	BKB2_2	Bakoumba	Anopheles m. moucheti	Male	Positive
BKB2-3	BKB2	BKB2_3	Bakoumba	Anopheles m. moucheti	Female	Positive
BKB2-4	BKB2	BKB2_4	Bakoumba	Anopheles m. moucheti	Female	Positive
BKB2-5	BKB2	BKB2_5	Bakoumba	Anopheles m. moucheti	Male	Positive
BKB2-6	BKB2	BKB2_6	Bakoumba	Anopheles m. moucheti	Male	Positive
BKB2-7	BKB2	BKB2_7	Bakoumba	Anopheles m. moucheti	Male	Positive
BKB2-8	BKB2	BKB2_8	Bakoumba	Anopheles m. moucheti	Female	Positive
BKB5-1	BKB5	BKB5_1	Bakoumba	Anopheles m. moucheti	Female	Positive
BKB5-2	BKB5	BKB5_2	Bakoumba	Anopheles m. moucheti	Female	Positive

## Sheet: Table S4
	16S	An_carnevalei_LOP223_16S	An_carnevalei_M39_16S	An_coluzzii_LOP21_16S	An_coluzzii_LOP553_16S	An_coustani_78_16S	An_coustani_BNG4467	An_funestus_BNG5_16S	An_funestus_BNG6_16S	An_gambiae_BKB3_16S	An_gambiae_BKB4_16S	An_gambiae_BKB5_16S	An_gambiae_BKB6_16S	An_gambiae_BKB7_16S	An_hancocki_BNG2213_16S	An_implexusM0228_16S	An_jebudensis_B612_16S	An_m_nigeriensis_BNG3729	An_marshallii_B1197_16S	An_marshallii_BKB17_16S	An_moucheti_B179_16S	An_moucheti_B348 _16S	An_moucheti_B637_16S	An_moucheti_B1372_16S	An_moucheti_B1374_16S	An_moucheti_B1377_16S	An_moucheti_B1378_16S	An_moucheti_B1383_16S	An_moucheti_B1384_16S	An_moucheti_B1385_16S	An_moucheti_B1386_16S	An_moucheti_B2058 _16S	An_moucheti_BKB35_16S	An_moucheti_BNG3429 16S	An_moucheti_MOUI7_16S	An_moucheti_MOUI8 _16S	An_moucheti_MOUI10_16S	An_moucheti_MOUI11_16S	An_moucheti_PPG_BTK50 _16S	An_moucheti-like_3373_16S	An_moucheti-like_4103_16S	An_moucheti-like_MKB24_16S	An_moucheti-like_MKB47_16S	An_moucheti-like_MKB48_16S	An_nili_FCV1_16S	An_nili_FCV2_16S	An_nili_FCV5_16S	An_nili_FCV8_16S	An_nili_M135_16S
COII	ID	1	2	3	4	5	6	7	8	9	10	11	12	13	14	15	16	17	18	19	20	21	22	23	24	25	26	27	28	29	30	31	32	33	34	35	36	37	38	39	40	41	42	43	44	45	46	47	48
An_carnevalei_LOP223_16S	1	0	20	5	17	12	17	0	16	17	17	17	17	17	16	16	21	18	17	17	17	17	17	17	17	17	17	17	17	17	17	17	17	17	17	17	17	17	17	17	17	17	17	17	17	17	17	17	17
An_carnevalei_M39_16S	2	20	0	23	3	30	5	20	4	3	3	3	3	3	4	4	5	4	5	3	3	3	3	3	3	3	3	3	3	3	3	3	3	3	3	3	3	3	3	3	3	3	3	3	5	5	5	5	5
An_coluzzii_LOP21_16S	3	5	23	0	20	17	20	5	19	20	20	20	20	20	19	19	24	21	20	20	20	20	20	20	20	20	20	20	20	20	20	20	20	20	20	20	20	20	20	20	20	20	20	20	20	20	20	20	20
An_coluzzii_LOP553_16S	4	17	3	20	0	27	2	17	1	0	0	0	0	0	1	1	4	1	2	0	0	0	0	0	0	0	0	0	0	0	0	0	0	0	0	0	0	0	0	0	0	0	0	0	2	2	2	2	2
An_coustani_78_16S	5	12	30	17	27	0	27	12	26	27	27	27	27	27	26	26	31	28	27	27	27	27	27	27	27	27	27	27	27	27	27	27	27	27	27	27	27	27	27	27	27	27	27	27	27	27	27	27	27
An_coustani_BNG4467	6	17	5	20	2	27	0	17	3	2	2	2	2	2	3	3	6	3	2	2	2	2	2	2	2	2	2	2	2	2	2	2	2	2	2	2	2	2	2	2	2	2	2	2	2	2	2	2	2
An_funestus_BNG5_16S	7	0	20	5	17	12	17	0	16	17	17	17	17	17	16	16	21	18	17	17	17	17	17	17	17	17	17	17	17	17	17	17	17	17	17	17	17	17	17	17	17	17	17	17	17	17	17	17	17
An_funestus_BNG6_16S	8	16	4	19	1	26	3	16	0	1	1	1	1	1	0	0	5	2	1	1	1	1	1	1	1	1	1	1	1	1	1	1	1	1	1	1	1	1	1	1	1	1	1	1	1	1	1	1	1
An_gambiae_BKB3_16S	9	17	3	20	0	27	2	17	1	0	0	0	0	0	1	1	4	1	2	0	0	0	0	0	0	0	0	0	0	0	0	0	0	0	0	0	0	0	0	0	0	0	0	0	2	2	2	2	2
An_gambiae_BKB4_16S	10	17	3	20	0	27	2	17	1	0	0	0	0	0	1	1	4	1	2	0	0	0	0	0	0	0	0	0	0	0	0	0	0	0	0	0	0	0	0	0	0	0	0	0	2	2	2	2	2
An_gambiae_BKB5_16S	11	17	3	20	0	27	2	17	1	0	0	0	0	0	1	1	4	1	2	0	0	0	0	0	0	0	0	0	0	0	0	0	0	0	0	0	0	0	0	0	0	0	0	0	2	2	2	2	2
An_gambiae_BKB6_16S	12	17	3	20	0	27	2	17	1	0	0	0	0	0	1	1	4	1	2	0	0	0	0	0	0	0	0	0	0	0	0	0	0	0	0	0	0	0	0	0	0	0	0	0	2	2	2	2	2
An_gambiae_BKB7_16S	13	17	3	20	0	27	2	17	1	0	0	0	0	0	1	1	4	1	2	0	0	0	0	0	0	0	0	0	0	0	0	0	0	0	0	0	0	0	0	0	0	0	0	0	2	2	2	2	2
An_hancocki_BNG2213_16S	14	16	4	19	1	26	3	16	0	1	1	1	1	1	0	0	5	2	1	1	1	1	1	1	1	1	1	1	1	1	1	1	1	1	1	1	1	1	1	1	1	1	1	1	1	1	1	1	1
An_implexusM0228_16S	15	16	4	19	1	26	3	16	0	1	1	1	1	1	0	0	5	2	1	1	1	1	1	1	1	1	1	1	1	1	1	1	1	1	1	1	1	1	1	1	1	1	1	1	1	1	1	1	1
An_jebudensis_B612_16S	16	21	5	24	4	31	6	21	5	4	4	4	4	4	5	5	0	5	6	4	4	4	4	4	4	4	4	4	4	4	4	4	4	4	4	4	4	4	4	4	4	4	4	4	6	6	6	6	6
An_m_nigeriensis_BNG3729	17	18	4	21	1	28	3	18	2	1	1	1	1	1	2	2	5	0	3	1	1	1	1	1	1	1	1	1	1	1	1	1	1	1	1	1	1	1	1	1	1	1	1	1	3	3	3	3	3
An_marshallii_B1197_16S	18	17	5	20	2	27	2	17	1	2	2	2	2	2	1	1	6	3	0	2	2	2	2	2	2	2	2	2	2	2	2	2	2	2	2	2	2	2	2	2	2	2	2	2	0	0	0	0	0
An_marshallii_BKB17_16S	19	17	3	20	0	27	2	17	1	0	0	0	0	0	1	1	4	1	2	0	0	0	0	0	0	0	0	0	0	0	0	0	0	0	0	0	0	0	0	0	0	0	0	0	2	2	2	2	2
An_moucheti_B179_16S	20	17	3	20	0	27	2	17	1	0	0	0	0	0	1	1	4	1	2	0	0	0	0	0	0	0	0	0	0	0	0	0	0	0	0	0	0	0	0	0	0	0	0	0	2	2	2	2	2
An_moucheti_B348 _16S	21	17	3	20	0	27	2	17	1	0	0	0	0	0	1	1	4	1	2	0	0	0	0	0	0	0	0	0	0	0	0	0	0	0	0	0	0	0	0	0	0	0	0	0	2	2	2	2	2
An_moucheti_B637_16S	22	17	3	20	0	27	2	17	1	0	0	0	0	0	1	1	4	1	2	0	0	0	0	0	0	0	0	0	0	0	0	0	0	0	0	0	0	0	0	0	0	0	0	0	2	2	2	2	2
An_moucheti_B1372_16S	23	17	3	20	0	27	2	17	1	0	0	0	0	0	1	1	4	1	2	0	0	0	0	0	0	0	0	0	0	0	0	0	0	0	0	0	0	0	0	0	0	0	0	0	2	2	2	2	2
An_moucheti_B1374_16S	24	17	3	20	0	27	2	17	1	0	0	0	0	0	1	1	4	1	2	0	0	0	0	0	0	0	0	0	0	0	0	0	0	0	0	0	0	0	0	0	0	0	0	0	2	2	2	2	2
An_moucheti_B1377_16S	25	17	3	20	0	27	2	17	1	0	0	0	0	0	1	1	4	1	2	0	0	0	0	0	0	0	0	0	0	0	0	0	0	0	0	0	0	0	0	0	0	0	0	0	2	2	2	2	2
An_moucheti_B1378_16S	26	17	3	20	0	27	2	17	1	0	0	0	0	0	1	1	4	1	2	0	0	0	0	0	0	0	0	0	0	0	0	0	0	0	0	0	0	0	0	0	0	0	0	0	2	2	2	2	2
An_moucheti_B1383_16S	27	17	3	20	0	27	2	17	1	0	0	0	0	0	1	1	4	1	2	0	0	0	0	0	0	0	0	0	0	0	0	0	0	0	0	0	0	0	0	0	0	0	0	0	2	2	2	2	2
An_moucheti_B1384_16S	28	17	3	20	0	27	2	17	1	0	0	0	0	0	1	1	4	1	2	0	0	0	0	0	0	0	0	0	0	0	0	0	0	0	0	0	0	0	0	0	0	0	0	0	2	2	2	2	2
An_moucheti_B1385_16S	29	17	3	20	0	27	2	17	1	0	0	0	0	0	1	1	4	1	2	0	0	0	0	0	0	0	0	0	0	0	0	0	0	0	0	0	0	0	0	0	0	0	0	0	2	2	2	2	2
An_moucheti_B1386_16S	30	17	3	20	0	27	2	17	1	0	0	0	0	0	1	1	4	1	2	0	0	0	0	0	0	0	0	0	0	0	0	0	0	0	0	0	0	0	0	0	0	0	0	0	2	2	2	2	2
An_moucheti_B2058 _16S	31	17	3	20	0	27	2	17	1	0	0	0	0	0	1	1	4	1	2	0	0	0	0	0	0	0	0	0	0	0	0	0	0	0	0	0	0	0	0	0	0	0	0	0	2	2	2	2	2
An_moucheti_BKB35_16S	32	17	3	20	0	27	2	17	1	0	0	0	0	0	1	1	4	1	2	0	0	0	0	0	0	0	0	0	0	0	0	0	0	0	0	0	0	0	0	0	0	0	0	0	2	2	2	2	2
An_moucheti_BNG3429 16S	33	17	3	20	0	27	2	17	1	0	0	0	0	0	1	1	4	1	2	0	0	0	0	0	0	0	0	0	0	0	0	0	0	0	0	0	0	0	0	0	0	0	0	0	2	2	2	2	2
An_moucheti_MOUI7_16S	34	17	3	20	0	27	2	17	1	0	0	0	0	0	1	1	4	1	2	0	0	0	0	0	0	0	0	0	0	0	0	0	0	0	0	0	0	0	0	0	0	0	0	0	2	2	2	2	2
An_moucheti_MOUI8 _16S	35	17	3	20	0	27	2	17	1	0	0	0	0	0	1	1	4	1	2	0	0	0	0	0	0	0	0	0	0	0	0	0	0	0	0	0	0	0	0	0	0	0	0	0	2	2	2	2	2
An_moucheti_MOUI10_16S	36	17	3	20	0	27	2	17	1	0	0	0	0	0	1	1	4	1	2	0	0	0	0	0	0	0	0	0	0	0	0	0	0	0	0	0	0	0	0	0	0	0	0	0	2	2	2	2	2
An_moucheti_MOUI11_16S	37	17	3	20	0	27	2	17	1	0	0	0	0	0	1	1	4	1	2	0	0	0	0	0	0	0	0	0	0	0	0	0	0	0	0	0	0	0	0	0	0	0	0	0	2	2	2	2	2
An_moucheti_PPG_BTK50 _16S	38	17	3	20	0	27	2	17	1	0	0	0	0	0	1	1	4	1	2	0	0	0	0	0	0	0	0	0	0	0	0	0	0	0	0	0	0	0	0	0	0	0	0	0	2	2	2	2	2
An_moucheti-like_3373_16S	39	17	3	20	0	27	2	17	1	0	0	0	0	0	1	1	4	1	2	0	0	0	0	0	0	0	0	0	0	0	0	0	0	0	0	0	0	0	0	0	0	0	0	0	2	2	2	2	2
An_moucheti-like_4103_16S	40	17	3	20	0	27	2	17	1	0	0	0	0	0	1	1	4	1	2	0	0	0	0	0	0	0	0	0	0	0	0	0	0	0	0	0	0	0	0	0	0	0	0	0	2	2	2	2	2
An_moucheti-like_MKB24_16S	41	17	3	20	0	27	2	17	1	0	0	0	0	0	1	1	4	1	2	0	0	0	0	0	0	0	0	0	0	0	0	0	0	0	0	0	0	0	0	0	0	0	0	0	2	2	2	2	2
An_moucheti-like_MKB47_16S	42	17	3	20	0	27	2	17	1	0	0	0	0	0	1	1	4	1	2	0	0	0	0	0	0	0	0	0	0	0	0	0	0	0	0	0	0	0	0	0	0	0	0	0	2	2	2	2	2
An_moucheti-like_MKB48_16S	43	17	3	20	0	27	2	17	1	0	0	0	0	0	1	1	4	1	2	0	0	0	0	0	0	0	0	0	0	0	0	0	0	0	0	0	0	0	0	0	0	0	0	0	2	2	2	2	2
An_nili_FCV1_16S	44	17	5	20	2	27	2	17	1	2	2	2	2	2	1	1	6	3	0	2	2	2	2	2	2	2	2	2	2	2	2	2	2	2	2	2	2	2	2	2	2	2	2	2	0	0	0	0	0
An_nili_FCV2_16S	45	17	5	20	2	27	2	17	1	2	2	2	2	2	1	1	6	3	0	2	2	2	2	2	2	2	2	2	2	2	2	2	2	2	2	2	2	2	2	2	2	2	2	2	0	0	0	0	0
An_nili_FCV5_16S	46	17	5	20	2	27	2	17	1	2	2	2	2	2	1	1	6	3	0	2	2	2	2	2	2	2	2	2	2	2	2	2	2	2	2	2	2	2	2	2	2	2	2	2	0	0	0	0	0
An_nili_FCV8_16S	47	17	5	20	2	27	2	17	1	2	2	2	2	2	1	1	6	3	0	2	2	2	2	2	2	2	2	2	2	2	2	2	2	2	2	2	2	2	2	2	2	2	2	2	0	0	0	0	0
An_nili_M135_16S	48	17	5	20	2	27	2	17	1	2	2	2	2	2	1	1	6	3	0	2	2	2	2	2	2	2	2	2	2	2	2	2	2	2	2	2	2	2	2	2	2	2	2	2	0	0	0	0	0
An_nili_M140_16S	49	17	5	20	2	27	2	17	1	2	2	2	2	2	1	1	6	3	0	2	2	2	2	2	2	2	2	2	2	2	2	2	2	2	2	2	2	2	2	2	2	2	2	2	0	0	0	0	0
An_nili_M168_16S	50	17	5	20	2	27	2	17	1	2	2	2	2	2	1	1	6	3	0	2	2	2	2	2	2	2	2	2	2	2	2	2	2	2	2	2	2	2	2	2	2	2	2	2	0	0	0	0	0
An_nili_M170_16S	51	17	5	20	2	27	2	17	1	2	2	2	2	2	1	1	6	3	0	2	2	2	2	2	2	2	2	2	2	2	2	2	2	2	2	2	2	2	2	2	2	2	2	2	0	0	0	0	0
An_nili_M172_16S	52	17	5	20	2	27	2	17	1	2	2	2	2	2	1	1	6	3	0	2	2	2	2	2	2	2	2	2	2	2	2	2	2	2	2	2	2	2	2	2	2	2	2	2	0	0	0	0	0
An_nili_M210_16S	53	17	5	20	2	27	2	17	1	2	2	2	2	2	1	1	6	3	0	2	2	2	2	2	2	2	2	2	2	2	2	2	2	2	2	2	2	2	2	2	2	2	2	2	0	0	0	0	0
An_paludis_BTK121_16S	54	18	2	21	1	28	3	18	2	1	1	1	1	1	2	2	3	2	3	1	1	1	1	1	1	1	1	1	1	1	1	1	1	1	1	1	1	1	1	1	1	1	1	1	3	3	3	3	3
An_vinckei_M002_16S	55	1	21	6	18	13	18	1	17	18	18	18	18	18	17	17	22	19	18	18	18	18	18	18	18	18	18	18	18	18	18	18	18	18	18	18	18	18	18	18	18	18	18	18	18	18	18	18	18
An_vinckei_M018_16S	56	0	20	5	17	12	17	0	16	17	17	17	17	17	16	16	21	18	17	17	17	17	17	17	17	17	17	17	17	17	17	17	17	17	17	17	17	17	17	17	17	17	17	17	17	17	17	17	17
An_vinckei_M020_16S	57	16	4	19	1	26	3	16	0	1	1	1	1	1	0	0	5	2	1	1	1	1	1	1	1	1	1	1	1	1	1	1	1	1	1	1	1	1	1	1	1	1	1	1	1	1	1	1	1
[truncated: 9 more columns]
